# Supplementary material for: Differential ratio amplicons (R amp) for the evaluation of RNA integrity extracted from complex environmental samples
Source: Environ Microbiol. 2019 Feb 12;21(2):827–44. doi: 10.1111/1462-2920.14516 (PMC6392129; doi:10.1111/1462-2920.14516)
Supplement: Supplementary file 3 — Additional file 3 [file EMI-21-827-s003.xlsx]

## Sheet: Feuil1
Transcript	Comparison			baseMean	log2FoldChange	pvalue	padj	Upregulated
amoA	NT	10U	OTU_21	169.107	-8.47443	0.000196367	0.00499884	10URNase
			OTU_15	114.806	-7.91509	0.000249942	0.00499884	10URNase
			OTU_23	111.981	-7.87783	0.000427448	0.0056993	10URNase
			OTU_31	33.7952	-6.13544	0.00354616	0.0354616	10URNase
		20U	OTU_5	244.531	-9.10713	5.61054e-06	0.000246864	20URNase
			OTU_9	52.9895	-6.89189	0.000337534	0.00495051	20URNase
			OTU_12	63.2353	-7.14877	0.000229394	0.00495051	20URNase
			OTU_33	26.4841	-5.87951	0.00141972	0.0156169	20URNase
			OTU_45	17.1293	-5.23763	0.00324799	0.0285823	20URNase
			OTU_20	10.9869	2.43626	0.0077168	0.0495882	None
			OTU_42 cellular organisms;Bacteria;environmental samples	9.33362	-4.3299	0.00788903	0.0495882	20URNase
		40U	OTU_24 cellular organisms;Bacteria;environmental samples;ammonia oxidizing bacteria ensemble	24.7914	4.93484	5.24733e-06	9.96992e-05	None
			OTU_1	372.534	-10.1269	2.69179e-06	9.96992e-05	40URNase
			OTU_44	34.8747	-6.6969	0.000152134	0.00192703	40URNase
			OTU_38	19.1416	-5.81863	0.00069172	0.00657134	40URNase
			OTU_20	7.93312	3.19241	0.00226139	0.0171866	None
			OTU_11 cellular organisms;Bacteria;Proteobacteria;Betaproteobacteria;environmental samples	10.4174	3.61313	0.00603997	0.0382531	None
	Buffer	10U	OTU_21	189.848	-8.62242	5.23847e-05	0.00230493	10URNase
			OTU_15	120.04	-7.96392	0.000108357	0.00238385	10URNase
			OTU_23	125.695	-8.02553	0.000164792	0.00241694	10URNase
			OTU_31	37.8921	-6.2936	0.00111304	0.0122435	10URNase
		20U	OTU_5	282.748	-7.86078	2.77294e-05	0.00127555	20URNase
			OTU_12	72.8593	-7.4006	0.000118236	0.00271944	20URNase
			OTU_9	61.0413	-7.1447	0.000180417	0.0027664	20URNase
			OTU_33	30.4685	-6.13838	0.000777939	0.0089463	20URNase
			OTU_45	19.6781	-5.50041	0.00194598	0.017903	20URNase
		40U	OTU_24 cellular organisms;Bacteria;environmental samples;ammonia oxidizing bacteria ensemble	48.9162	5.91716	1.14436e-07	4.80629e-06	Buffer
			OTU_1	374.177	-10.033	2.85996e-06	6.00592e-05	40URNase
			OTU_44	34.9036	-6.61599	0.000381839	0.00534575	40URNase
			OTU_38	19.1815	-5.74675	0.00120871	0.0126914	40URNase
glnA	NT	2U	OTU_118	140.219	-6.22522	2.26375e-06	0.00204416	2URNase
			OTU_239	105.453	-5.80179	1.79406e-05	0.00810017	2URNase
			OTU_164 cellular organisms;Bacteria;Terrabacteria group;Actinobacteria;Actinobacteria;Micrococcales;Microbacteriaceae;Leifsonia	68.1622	5.18355	8.0364e-05	0.0241896	None
			OTU_175 cellular organisms;Bacteria;Proteobacteria;Alphaproteobacteria;Rhodobacterales;Rhodobacteraceae;Leisingera	77.197	-5.33976	0.000127403	0.0287613	2URNase
		10U	OTU_131	58.4399	6.0236	0.000292053	0.0190365	None
			OTU_494 cellular organisms;Bacteria;Proteobacteria;Gammaproteobacteria;Chromatiales;Chromatiaceae;Thioflavicoccus	277.921	-4.69546	5.24366e-05	0.0190365	10URNase
			OTU_169 cellular organisms;Bacteria;Proteobacteria;Gammaproteobacteria;Oceanospirillales;Oceanospirillaceae;Marinomonas	84.156	-7.32399	0.000129226	0.0190365	10URNase
			OTU_347 cellular organisms;Bacteria;Proteobacteria;Alphaproteobacteria;Sphingomonadales;Sphingomonadaceae;Sphingopyxis	50.0106	-6.57819	0.000167396	0.0190365	10URNase
			OTU_150	99.8423	-7.56445	0.000224009	0.0190365	10URNase
			OTU_70	264.308	-8.95872	0.000202602	0.0190365	10URNase
			OTU_59 cellular organisms;Bacteria;Proteobacteria;Alphaproteobacteria;Rhizobiales;Phyllobacteriaceae;Hoeflea	232.508	-8.77408	0.000242459	0.0190365	10URNase
			OTU_254 cellular organisms;Bacteria;Proteobacteria;Betaproteobacteria;Burkholderiales;Burkholderiaceae;Burkholderia;pseudomallei group;Burkholderia pseudomallei	55.7744	-6.72923	0.0002945	0.0190365	10URNase
			OTU_251	72.5913	-7.10581	0.00032084	0.0190365	10URNase
			OTU_89	172.846	-8.34684	0.0003664	0.0195657	10URNase
			OTU_164 cellular organisms;Bacteria;Terrabacteria group;Actinobacteria;Actinobacteria;Micrococcales;Microbacteriaceae;Leifsonia	48.3355	5.74794	0.000697131	0.0202759	None
			OTU_148	39.9585	5.46393	0.00109649	0.0202759	None
			OTU_235 cellular organisms;Bacteria;Terrabacteria group;Actinobacteria;Actinobacteria;Propionibacteriales;Nocardioidaceae;Kribbella	58.8195	-6.80192	0.000446766	0.0202759	10URNase
			OTU_224 cellular organisms;Bacteria;PVC group;Planctomycetes;Planctomycetia;Planctomycetales;Planctomycetaceae;Rubinisphaera	57.3696	-6.75947	0.000991009	0.0202759	10URNase
			OTU_295	35.8495	-6.0811	0.00139044	0.0202759	10URNase
			OTU_373 cellular organisms;Bacteria;Proteobacteria;delta/epsilon subdivisions;Deltaproteobacteria;Myxococcales;Nannocystineae;Kofleriaceae;Haliangium	33.6832	5.21144	0.00141999	0.0202759	None
			OTU_280 cellular organisms;Bacteria;Terrabacteria group;Chloroflexi;Chloroflexia;Chloroflexales;Roseiflexineae;Roseiflexaceae;Roseiflexus	53.1468	-6.64993	0.000957228	0.0202759	10URNase
			OTU_342 cellular organisms;Bacteria;Terrabacteria group;Actinobacteria;Actinobacteria;Streptosporangiales;Nocardiopsaceae;Thermobifida	47.5558	-6.48671	0.00142993	0.0202759	10URNase
			OTU_113	107.111	-7.65962	0.000478172	0.0202759	10URNase
			OTU_252 cellular organisms;Bacteria;Proteobacteria;Gammaproteobacteria;Chromatiales;Ectothiorhodospiraceae;Halorhodospira	57.9433	-6.77391	0.000971697	0.0202759	10URNase
			OTU_268	54.5009	-6.68501	0.00109565	0.0202759	10URNase
			OTU_293 cellular organisms;Bacteria;Proteobacteria;delta/epsilon subdivisions;Deltaproteobacteria;Myxococcales;Nannocystineae;Kofleriaceae;Haliangium	57.6565	-6.76671	0.00098129	0.0202759	10URNase
			OTU_302	51.0586	-6.59027	0.00124208	0.0202759	10URNase
			OTU_301 cellular organisms;Bacteria;Proteobacteria;Gammaproteobacteria;Oceanospirillales;Oceanospirillaceae;Thalassolituus	57.0827	-6.7522	0.00100086	0.0202759	10URNase
			OTU_327	48.4768	-6.51489	0.00137047	0.0202759	10URNase
			OTU_262 cellular organisms;Bacteria;Proteobacteria;delta/epsilon subdivisions;Deltaproteobacteria;Myxococcales;Nannocystineae;Kofleriaceae;Haliangium	55.0747	-6.70021	0.00107357	0.0202759	10URNase
			OTU_341 cellular organisms;Bacteria;Proteobacteria;Alphaproteobacteria;Rhodobacterales;Hyphomonadaceae;Hirschia	45.895	-6.43535	0.0015188	0.0202759	10URNase
			OTU_286	48.1899	-6.50627	0.00138589	0.0202759	10URNase
			OTU_292 cellular organisms;Bacteria;Proteobacteria;Gammaproteobacteria;Chromatiales;Ectothiorhodospiraceae;Thioalkalivibrio	51.9192	-6.61455	0.00120305	0.0202759	10URNase
			OTU_281 cellular organisms;Bacteria;Proteobacteria;Alphaproteobacteria;Rhodobacterales;Rhodobacteraceae;Roseibacterium	47.1618	-6.47422	0.00146422	0.0202759	10URNase
			OTU_37 cellular organisms;Bacteria;Proteobacteria;Alphaproteobacteria;Parvularculales;Parvularculaceae;Parvularcula	108.641	-7.67725	0.000694091	0.0202759	10URNase
			OTU_311 cellular organisms;Bacteria;Proteobacteria;Alphaproteobacteria;Rhizobiales;Rhodobiaceae;Parvibaculum	49.8225	-5.77502	0.00114493	0.0202759	10URNase
			OTU_236	58.0645	-6.77637	0.000981143	0.0202759	10URNase
			OTU_318 cellular organisms;Bacteria;Proteobacteria;Alphaproteobacteria;Rhizobiales;Xanthobacteraceae;Starkeya	44.6451	-6.39855	0.00109928	0.0202759	10URNase
			OTU_344 cellular organisms;Bacteria;Proteobacteria;Gammaproteobacteria;Enterobacterales;Enterobacteriaceae;Escherichia;Escherichia coli;Escherichia coli K-12	39.3478	-6.21424	0.00148312	0.0202759	10URNase
			OTU_244	55.5334	-6.71659	0.00063151	0.0202759	10URNase
			OTU_400	45.8112	-6.43516	0.00114597	0.0202759	10URNase
			OTU_172 cellular organisms;Bacteria;Proteobacteria;Gammaproteobacteria;Chromatiales;Chromatiaceae;Thioflavicoccus	71.068	-7.07153	0.000523809	0.0202759	10URNase
			OTU_206 cellular organisms;Bacteria;Proteobacteria;Alphaproteobacteria;Rhizobiales;Hyphomicrobiaceae;Pelagibacterium	76.6409	-7.17943	0.000539479	0.0202759	10URNase
			OTU_332	48.7766	5.75676	0.00122676	0.0202759	None
			OTU_402 cellular organisms;Bacteria;Terrabacteria group;Firmicutes;Bacilli;Bacillales;Bacillales incertae sedis;Bacillales Family XII. Incertae Sedis;Exiguobacterium	44.7475	-6.39854	0.00159217	0.020737	10URNase
			OTU_1669	40.6228	5.48691	0.00177746	0.0225991	None
			OTU_310	41.0183	-6.27206	0.00184999	0.0229743	10URNase
			OTU_450 cellular organisms;Bacteria;Proteobacteria;Betaproteobacteria;Burkholderiales;Comamonadaceae;Verminephrobacter	32.8754	-5.95199	0.00213823	0.0251082	10URNase
			OTU_335 cellular organisms;Bacteria;Terrabacteria group;Cyanobacteria/Melainabacteria group;Cyanobacteria;Oscillatoriophycideae;Oscillatoriales;Coleofasciculaceae;Geitlerinema	38.1496	-6.16671	0.00206889	0.0251082	10URNase
			OTU_270	37.0022	-6.12234	0.00216288	0.0251082	10URNase
			OTU_31 cellular organisms;Bacteria;Proteobacteria;Gammaproteobacteria;Cellvibrionales;Spongiibacteraceae;Spongiibacter	121.406	4.42598	0.00253759	0.0256781	None
			OTU_182 cellular organisms;Bacteria;Proteobacteria;Alphaproteobacteria;Rhodospirillales;Acetobacteraceae;Gluconacetobacter	29.2117	4.99696	0.00254857	0.0256781	None
			OTU_255	35.2166	-6.05006	0.00233231	0.0256781	10URNase
			OTU_446 cellular organisms;Bacteria;Proteobacteria;Gammaproteobacteria;Enterobacterales;Yersiniaceae;Serratia	32.9861	-5.95539	0.00252796	0.0256781	10URNase
			OTU_541	32.9861	-5.95539	0.00252796	0.0256781	10URNase
			OTU_408	34.9229	-6.03788	0.00235908	0.0256781	10URNase
			OTU_468	33.1601	-5.96259	0.00252668	0.0256781	10URNase
			OTU_90	42.0222	5.53859	0.00310265	0.0263556	None
			OTU_439 cellular organisms;Bacteria;Proteobacteria;Alphaproteobacteria;Rhodobacterales;Hyphomonadaceae;Hirschia	26.3882	-5.63058	0.00335783	0.0263556	10URNase
			OTU_101	26.3882	-5.63058	0.00335783	0.0263556	10URNase
			OTU_76 cellular organisms;Bacteria;Proteobacteria;delta/epsilon subdivisions;Deltaproteobacteria;Myxococcales;Cystobacterineae;Anaeromyxobacteraceae;Anaeromyxobacter	24.4131	4.73822	0.0031184	0.0263556	None
			OTU_211 cellular organisms;Bacteria;Proteobacteria;delta/epsilon subdivisions;Deltaproteobacteria;Myxococcales;Nannocystineae;Kofleriaceae;Haliangium	45.257	-5.84928	0.0028971	0.0263556	10URNase
			OTU_88	37.966	5.39478	0.00291785	0.0263556	None
			OTU_589 cellular organisms;Bacteria;Proteobacteria;Alphaproteobacteria;Rhizobiales;Rhizobiaceae;Sinorhizobium/Ensifer group;Ensifer	27.8225	-5.70771	0.00313869	0.0263556	10URNase
			OTU_147 cellular organisms;Bacteria;Proteobacteria;Gammaproteobacteria;Vibrionales;Vibrionaceae;Aliivibrio;Aliivibrio fischeri	26.3882	-5.63058	0.00335783	0.0263556	10URNase
			OTU_398 cellular organisms;Bacteria;Proteobacteria;Alphaproteobacteria;Rhizobiales;Brucellaceae;Ochrobactrum	26.1013	-5.61465	0.0034055	0.0263556	10URNase
			OTU_511	29.8305	-5.80916	0.00287455	0.0263556	10URNase
			OTU_395	27.7792	-5.70418	0.00319193	0.0263556	10URNase
			OTU_580 cellular organisms;Bacteria;Proteobacteria;Betaproteobacteria;Nitrosomonadales;Gallionellaceae;Sulfuricella	26.5587	-5.64072	0.00283503	0.0263556	10URNase
			OTU_462	31.6912	-5.89669	0.00267922	0.0263556	10URNase
			OTU_463	28.4595	-5.74014	0.00307011	0.0263556	10URNase
			OTU_207 cellular organisms;Bacteria;Proteobacteria;Alphaproteobacteria;Rhizobiales;Rhizobiaceae;Rhizobium/Agrobacterium group	22.3301	4.60427	0.00321768	0.0263556	None
			OTU_294	34.578	5.25063	0.00303759	0.0263556	None
			OTU_351 cellular organisms;Bacteria;Proteobacteria;Gammaproteobacteria;Enterobacterales;Budviciaceae;Pragia	25.2407	-5.56574	0.00355763	0.0264605	10URNase
			OTU_811 cellular organisms;Bacteria;Proteobacteria;Betaproteobacteria;Burkholderiales;unclassified Burkholderiales;Burkholderiales Genera incertae sedis;Leptothrix	25.5276	-5.58223	0.00350531	0.0264605	10URNase
			OTU_555 cellular organisms;Bacteria;Proteobacteria;Betaproteobacteria;Burkholderiales;Comamonadaceae;Variovorax	22.299	-5.38612	0.0035677	0.0264605	10URNase
			OTU_614	22.2106	4.59369	0.00372179	0.0272252	None
			OTU_884	19.9577	-5.22487	0.00378118	0.0272858	10URNase
			OTU_296 cellular organisms;Bacteria;Proteobacteria;delta/epsilon subdivisions;Deltaproteobacteria;Myxococcales;Nannocystineae;Kofleriaceae;Haliangium	21.2698	4.53037	0.0040575	0.0278629	None
			OTU_152 cellular organisms;Bacteria;Proteobacteria;delta/epsilon subdivisions;Deltaproteobacteria;Myxococcales;Nannocystineae;Kofleriaceae;Haliangium	87.3038	-5.3839	0.00397504	0.0278629	10URNase
			OTU_522 cellular organisms;Bacteria;Terrabacteria group;Actinobacteria;Actinobacteria;Micrococcales;Microbacteriaceae;Clavibacter	22.6589	-5.40805	0.00412204	0.0278629	10URNase
			OTU_641	22.9335	-5.42409	0.00411491	0.0278629	10URNase
			OTU_697 cellular organisms;Bacteria;Proteobacteria;Alphaproteobacteria	19.9847	4.42934	0.00405568	0.0278629	None
			OTU_1027 cellular organisms;Bacteria;Proteobacteria;Alphaproteobacteria;Rhizobiales;unclassified Rhizobiales;Methyloceanibacter	22.3278	-5.38486	0.00427512	0.0281841	10URNase
			OTU_698 cellular organisms;Bacteria;Proteobacteria;Gammaproteobacteria;Oceanospirillales;Halomonadaceae	19.9487	-5.22275	0.00422364	0.0281841	10URNase
			OTU_487 cellular organisms;Bacteria;Proteobacteria;Betaproteobacteria;Nitrosomonadales;Thiobacillaceae	21.7983	-5.35135	0.0043581	0.0283808	10URNase
			OTU_175 cellular organisms;Bacteria;Proteobacteria;Alphaproteobacteria;Rhodobacterales;Rhodobacteraceae;Leisingera	21.5115	-5.33193	0.00444466	0.0285958	10URNase
			OTU_321	21.2246	-5.31225	0.00453518	0.0288308	10URNase
			OTU_65	21.9465	4.58111	0.0047089	0.0291169	None
			OTU_86 cellular organisms;Bacteria;Proteobacteria;Gammaproteobacteria;Chromatiales;Ectothiorhodospiraceae;Halorhodospira	29.7122	5.03145	0.00464553	0.0291169	None
			OTU_659	20.8135	-5.28178	0.00474376	0.0291169	10URNase
			OTU_160 cellular organisms;Bacteria;Proteobacteria;Gammaproteobacteria;Methylococcales;Methylococcaceae;Methylococcus	101.552	-6.23013	0.00480262	0.0291241	10URNase
			OTU_519 cellular organisms;Bacteria;Proteobacteria;Gammaproteobacteria;Vibrionales;Vibrionaceae;Aliivibrio;Aliivibrio fischeri	34.2077	-5.02119	0.00487847	0.0291241	10URNase
			OTU_630	20.2334	-5.24127	0.00490855	0.0291241	10URNase
			OTU_649 cellular organisms;Bacteria;Proteobacteria;Alphaproteobacteria;Rhodospirillales;Acetobacteraceae;Acetobacter	19.9396	-5.21977	0.00501888	0.0294514	10URNase
			OTU_383	22.2891	4.6053	0.00508789	0.0295319	None
			OTU_208 cellular organisms;Bacteria;Proteobacteria;delta/epsilon subdivisions;Deltaproteobacteria;Desulfovibrionales;Desulfovibrionaceae;Desulfovibrio;Desulfovibrio vulgaris	19.352	-5.17579	0.00525308	0.029842	10URNase
			OTU_428	23.4441	4.67993	0.00524937	0.029842	None
			OTU_323 cellular organisms;Bacteria;Proteobacteria;Gammaproteobacteria;Xanthomonadales;Xanthomonadaceae	25.6072	4.79878	0.00537215	0.0300162	None
			OTU_680 cellular organisms;Bacteria;Proteobacteria;Gammaproteobacteria;Chromatiales;Chromatiaceae	18.9297	-5.14418	0.00539617	0.0300162	10URNase
			OTU_817 cellular organisms;Bacteria;Proteobacteria;Gammaproteobacteria;Xanthomonadales	18.6428	-5.12171	0.00552404	0.0301004	10URNase
			OTU_899	18.7645	-5.13042	0.0055071	0.0301004	10URNase
			OTU_17 cellular organisms;Bacteria;Proteobacteria;Gammaproteobacteria;Methylococcales;Methylococcaceae;Methylococcus	26.4651	4.85956	0.00558834	0.0301432	None
			OTU_612 cellular organisms;Bacteria;Elusimicrobia;Elusimicrobia;Elusimicrobiales;Elusimicrobiaceae;Elusimicrobium	18.0691	-5.0757	0.0057962	0.0306453	10URNase
			OTU_742 cellular organisms;Bacteria;Proteobacteria;Betaproteobacteria;Burkholderiales;Comamonadaceae	18.1769	-5.08356	0.00578332	0.0306453	10URNase
			OTU_320	26.1445	4.84103	0.00605334	0.0315039	None
			OTU_249 cellular organisms;Bacteria;Proteobacteria;Alphaproteobacteria;Rhodobacterales;Hyphomonadaceae	32.82	-4.80558	0.00613559	0.0315039	10URNase
			OTU_608 cellular organisms;Bacteria;Proteobacteria;Alphaproteobacteria;Rhizobiales;Hyphomicrobiaceae;Pelagibacterium	17.4953	-5.02815	0.00609248	0.0315039	10URNase
			OTU_543	16.9216	-4.97898	0.00641591	0.0315974	10URNase
			OTU_426	32.4593	-5.14576	0.00644967	0.0315974	10URNase
			OTU_18	23.4598	4.68069	0.00644172	0.0315974	None
			OTU_781 cellular organisms;Bacteria;Proteobacteria;Gammaproteobacteria;Chromatiales;Chromatiaceae;Thioflavicoccus	16.9216	-4.97898	0.00641591	0.0315974	10URNase
			OTU_644	17.2955	-5.01026	0.00624542	0.0315974	10URNase
			OTU_317 cellular organisms;Bacteria;Proteobacteria;Alphaproteobacteria;Rhizobiales;Rhodobiaceae;Parvibaculum	41.3615	5.51384	0.0066111	0.0320939	None
			OTU_226 cellular organisms	23.2571	4.66709	0.00680658	0.0327452	None
			OTU_41 cellular organisms;Bacteria;Proteobacteria;Alphaproteobacteria;Parvularculales;Parvularculaceae;Parvularcula	286.318	-2.72131	0.00704693	0.0330093	10URNase
			OTU_233	22.8765	4.64438	0.00698481	0.0330093	None
			OTU_968 cellular organisms;Bacteria;Proteobacteria;Alphaproteobacteria;Rhizobiales;Phyllobacteriaceae;Hoeflea	18.1784	4.2825	0.00700551	0.0330093	None
			OTU_799 cellular organisms;Bacteria;Proteobacteria;Alphaproteobacteria;Rhodospirillales;Rhodospirillaceae;Azospirillum	15.5328	-4.85137	0.00738666	0.0342998	10URNase
			OTU_577 cellular organisms	23.3232	4.65799	0.007461	0.0343463	None
			OTU_250 cellular organisms;Bacteria;Proteobacteria;Betaproteobacteria;Burkholderiales;Oxalobacteraceae;Collimonas	15.3622	-4.83358	0.00758452	0.0345003	10URNase
			OTU_361 cellular organisms;Bacteria;Proteobacteria;Betaproteobacteria;Burkholderiales;Alcaligenaceae;Pusillimonas	15.9539	4.08615	0.00762365	0.0345003	None
			OTU_627 cellular organisms;Bacteria;Proteobacteria;Alphaproteobacteria;Rhizobiales;Rhizobiaceae;Sinorhizobium/Ensifer group;Sinorhizobium;Sinorhizobium meliloti	14.9136	-4.79221	0.0078189	0.0350865	10URNase
			OTU_394 cellular organisms;Bacteria;Proteobacteria;Alphaproteobacteria;Rhodobacterales;Hyphomonadaceae;Maricaulis	26.289	4.84834	0.00798894	0.0352886	None
			OTU_834	14.6267	-4.76343	0.00806219	0.0352886	10URNase
			OTU_954 cellular organisms;Bacteria;Proteobacteria;Betaproteobacteria;Burkholderiales;Comamonadaceae	14.6267	-4.76343	0.00806219	0.0352886	10URNase
			OTU_247 cellular organisms;Bacteria;Terrabacteria group;Chloroflexi;Chloroflexia;Chloroflexales;Roseiflexineae;Roseiflexaceae;Roseiflexus	15.2388	4.01614	0.00840517	0.0363776	None
			OTU_910	12.8977	-4.57782	0.00844723	0.0363776	10URNase
			OTU_346	14.0638	-4.704	0.00864304	0.0369231	10URNase
			OTU_802 cellular organisms;Bacteria;Proteobacteria;Betaproteobacteria;Rhodocyclales;Zoogloeaceae;Thauera	13.8479	-4.6794	0.00893802	0.0378802	10URNase
			OTU_509 cellular organisms;Bacteria;Terrabacteria group;Actinobacteria;Actinobacteria;Micrococcales;Dermabacteraceae;Brachybacterium;Brachybacterium faecium	20.4488	4.4738	0.00902951	0.0379666	None
			OTU_486	27.0047	-4.51645	0.00925658	0.0380313	10URNase
			OTU_863 cellular organisms;Bacteria;Proteobacteria;Betaproteobacteria;Burkholderiales;Alcaligenaceae;Castellaniella	13.4792	-4.64213	0.00917816	0.0380313	10URNase
			OTU_98	22.608	4.61408	0.00925855	0.0380313	None
			OTU_336 cellular organisms;Bacteria;Proteobacteria;Gammaproteobacteria;Xanthomonadales;Xanthomonadaceae;Xanthomonas;Xanthomonas citri group	17.415	4.23306	0.00936815	0.0381877	None
			OTU_585 cellular organisms;Bacteria;Proteobacteria;Alphaproteobacteria;Rhizobiales;unclassified Rhizobiales;Methyloceanibacter	13.1924	-4.61014	0.00949774	0.0384227	10URNase
			OTU_725 cellular organisms;Bacteria;Proteobacteria;Betaproteobacteria;Burkholderiales;unclassified Burkholderiales;Burkholderiales Genera incertae sedis;Thiomonas	13.2422	-4.61275	0.00959977	0.0385434	10URNase
			OTU_500 cellular organisms;Bacteria;Proteobacteria;Gammaproteobacteria;Xanthomonadales;Xanthomonadaceae	19.349	4.39077	0.00988305	0.0393847	None
			OTU_1013 cellular organisms;Bacteria;Proteobacteria;delta/epsilon subdivisions;Deltaproteobacteria;Myxococcales;Nannocystineae;Kofleriaceae;Haliangium	12.6186	-4.54391	0.0101962	0.0400431	10URNase
			OTU_219 cellular organisms;Bacteria;Proteobacteria;delta/epsilon subdivisions;Deltaproteobacteria;Myxococcales;Nannocystineae;Kofleriaceae;Haliangium	82.1992	-4.84615	0.0101982	0.0400431	10URNase
			OTU_381 cellular organisms;Bacteria;Proteobacteria;Gammaproteobacteria;Oceanospirillales	38.2436	-4.89689	0.0103331	0.0402766	10URNase
			OTU_297	21.3671	4.5275	0.0107477	0.0407652	None
			OTU_215 cellular organisms;Bacteria;Proteobacteria;Gammaproteobacteria;Aeromonadales;Aeromonadaceae;Oceanimonas	21.9412	4.56694	0.0107639	0.0407652	None
			OTU_111	14.383	3.94102	0.0105987	0.0407652	None
			OTU_159 cellular organisms;Bacteria;Proteobacteria;delta/epsilon subdivisions;Deltaproteobacteria;Myxococcales;Nannocystineae;Kofleriaceae;Haliangium	17.9538	4.2807	0.0106171	0.0407652	None
			OTU_1128 cellular organisms;Bacteria;Proteobacteria;Betaproteobacteria;Rhodocyclales;Rhodocyclaceae;Aromatoleum	12.0449	-4.47449	0.0109814	0.0412963	10URNase
			OTU_1009	12.4566	-4.10464	0.0112398	0.0419725	10URNase
			OTU_1218 cellular organisms;Bacteria;Proteobacteria;Gammaproteobacteria;Methylococcales;Methylococcaceae;Methylomonas	11.758	-4.43847	0.011416	0.0423344	10URNase
			OTU_72	14.3733	3.94326	0.0116806	0.0427222	None
			OTU_204	13.6628	3.86275	0.0116351	0.0427222	None
			OTU_417 cellular organisms;Bacteria;Proteobacteria;Gammaproteobacteria;Chromatiales;Chromatiaceae;Thiocystis	21.3993	4.52855	0.0119115	0.0432702	None
			OTU_553	22.9663	4.63498	0.0121867	0.0439709	None
			OTU_107 cellular organisms;Bacteria;Proteobacteria;Betaproteobacteria;Burkholderiales;Burkholderiaceae;Ralstonia	11.1843	-4.36359	0.0123764	0.0443557	10URNase
			OTU_936 cellular organisms;Bacteria;Proteobacteria;Betaproteobacteria;Burkholderiales;Comamonadaceae;Comamonas;Comamonas testosteroni	13.5905	-4.32116	0.0127272	0.0453089	10URNase
			OTU_578	15.8048	4.08404	0.0128858	0.0455695	None
			OTU_921	18.3527	4.29855	0.0132833	0.0463612	None
			OTU_106 cellular organisms;Bacteria;Proteobacteria;Alphaproteobacteria;Rhizobiales;Phyllobacteriaceae;Hoeflea	14.9398	4.00333	0.0132257	0.0463612	None
			OTU_1014 cellular organisms;Bacteria;Terrabacteria group;Cyanobacteria/Melainabacteria group;Cyanobacteria;Oscillatoriophycideae;Oscillatoriales;Coleofasciculaceae;Geitlerinema	9.66606	-4.14522	0.0136071	0.0468786	10URNase
			OTU_458 cellular organisms;unassigned	25.86	4.8141	0.013552	0.0468786	None
			OTU_455	16.3507	4.13607	0.0137746	0.0471515	None
			OTU_1112	89.5357	-3.81378	0.0138756	0.0471946	10URNase
			OTU_85 cellular organisms	13.2749	3.82078	0.0141138	0.047597	None
			OTU_363 cellular organisms;Bacteria;Proteobacteria;Gammaproteobacteria;Alteromonadales;Psychromonadaceae;Psychromonas	11.7377	3.61768	0.0141721	0.047597	None
			OTU_693	12.7478	-4.22129	0.0143578	0.0479192	10URNase
			OTU_842 cellular organisms;Bacteria;Terrabacteria group;Actinobacteria;Actinobacteria;Micrococcales;Dermabacteraceae;Brachybacterium;Brachybacterium faecium	17.3223	4.20927	0.0144665	0.047982	None
			OTU_448 cellular organisms;Bacteria;Proteobacteria;Gammaproteobacteria;Oceanospirillales;Halomonadaceae	12.7965	3.74545	0.0149028	0.049124	None
			OTU_306 cellular organisms;Bacteria;Proteobacteria;Gammaproteobacteria;Alteromonadales;Alteromonadaceae	11.5292	3.59294	0.015239	0.049552	None
			OTU_194 cellular organisms;Bacteria;Proteobacteria;Betaproteobacteria;Nitrosomonadales;Gallionellaceae;Sideroxydans	12.2898	3.69487	0.0152416	0.049552	None
			OTU_205 cellular organisms;unassigned	15.2967	4.03485	0.0154906	0.049552	None
			OTU_1298 cellular organisms;Bacteria;Proteobacteria;Alphaproteobacteria;Rhizobiales;Hyphomicrobiaceae;Pelagibacterium	14.9097	3.99996	0.0154424	0.049552	None
		20U	OTU_52 cellular organisms;Bacteria;Terrabacteria group;Actinobacteria;Actinobacteria;Micrococcales;Microbacteriaceae;Leifsonia	265.575	-9.18109	3.06891e-06	0.00155287	20URNase
			OTU_82 cellular organisms;Bacteria;Proteobacteria;Gammaproteobacteria;Chromatiales;Ectothiorhodospiraceae;Alkalilimnicola	201.839	-8.77256	3.38451e-05	0.00570854	20URNase
			OTU_64	181.735	-7.5366	5.95548e-05	0.00753368	20URNase
			OTU_110 cellular organisms;Bacteria;Proteobacteria;Gammaproteobacteria;Chromatiales;Ectothiorhodospiraceae;Alkalilimnicola	116.278	-7.22358	0.000165436	0.0119595	20URNase
			OTU_37 cellular organisms;Bacteria;Proteobacteria;Alphaproteobacteria;Parvularculales;Parvularculaceae;Parvularcula	159.467	-8.42623	0.000122571	0.0119595	20URNase
			OTU_105 cellular organisms;Bacteria;Terrabacteria group;Cyanobacteria/Melainabacteria group;Cyanobacteria;Oscillatoriophycideae;Chroococcales;Microcystaceae;Microcystis	131.523	-8.1495	0.000165448	0.0119595	20URNase
			OTU_68 cellular organisms;Bacteria;Proteobacteria;Gammaproteobacteria;Orbales;Orbaceae;Gilliamella	219.432	-8.87629	0.000199725	0.0126326	20URNase
			OTU_47	51.3613	5.82999	0.00045295	0.0127939	None
			OTU_54	84.1451	6.13181	0.000495295	0.0127939	None
			OTU_50	253.323	-8.45263	0.000407222	0.0127939	20URNase
			OTU_87 cellular organisms;Bacteria;Proteobacteria;delta/epsilon subdivisions;Deltaproteobacteria;Myxococcales;Nannocystineae;Kofleriaceae;Haliangium	161.587	-8.43648	0.000305107	0.0127939	20URNase
			OTU_121 cellular organisms;Bacteria;Proteobacteria;Gammaproteobacteria;Chromatiales;Ectothiorhodospiraceae;Alkalilimnicola	107.435	-7.855	0.000324442	0.0127939	20URNase
			OTU_1572	26.3484	-5.85724	0.000390396	0.0127939	20URNase
			OTU_147 cellular organisms;Bacteria;Proteobacteria;Gammaproteobacteria;Vibrionales;Vibrionaceae;Aliivibrio;Aliivibrio fischeri	91.8645	-7.62891	0.000443905	0.0127939	20URNase
			OTU_212	83.2788	-7.48738	0.000530971	0.0127939	20URNase
			OTU_186	84.7309	-7.51233	0.0005145	0.0127939	20URNase
			OTU_192 cellular organisms	74.818	-7.33635	0.00047133	0.0127939	20URNase
			OTU_134 cellular organisms;Bacteria;Proteobacteria;Gammaproteobacteria;Alteromonadales;Idiomarinaceae	117.514	-7.68614	0.000288567	0.0127939	20URNase
			OTU_120	118.599	-7.99785	0.000261509	0.0127939	20URNase
			OTU_153 cellular organisms;Bacteria;Proteobacteria;Alphaproteobacteria;Rhizobiales;Phyllobacteriaceae;Hoeflea	96.1706	-7.69481	0.00040977	0.0127939	20URNase
			OTU_61 cellular organisms;Bacteria;Proteobacteria;Betaproteobacteria;Neisseriales;Chromobacteriaceae;Laribacter	42.7313	5.55984	0.000650529	0.0135783	None
			OTU_218	71.3711	-7.26468	0.000697701	0.0135783	20URNase
			OTU_209	72.2424	-7.28219	0.000683162	0.0135783	20URNase
			OTU_272 cellular organisms;Bacteria;Proteobacteria;Betaproteobacteria;Rhodocyclales;Zoogloeaceae	65.1263	-7.13475	0.000676307	0.0135783	20URNase
			OTU_214 cellular organisms;Bacteria;Proteobacteria;Alphaproteobacteria;Rhodospirillales;Acetobacteraceae;Acidiphilium	74.8247	-7.33278	0.000644506	0.0135783	20URNase
			OTU_225 cellular organisms;Bacteria;Proteobacteria;Alphaproteobacteria;Rhizobiales;Xanthobacteraceae;Starkeya	66.1881	-7.15542	0.000803195	0.0150525	20URNase
			OTU_241 cellular organisms;Bacteria;Proteobacteria;Gammaproteobacteria;Oceanospirillales;Oceanospirillaceae;Thalassolituus	62.3678	-7.07	0.000878076	0.0158681	20URNase
			OTU_109 cellular organisms;Bacteria;Proteobacteria;Alphaproteobacteria;Rhizobiales;Hyphomicrobiaceae;Pelagibacterium	35.5576	5.28864	0.000975901	0.0165623	None
			OTU_403 cellular organisms;Bacteria;Proteobacteria;Gammaproteobacteria;Xanthomonadales	58.0787	-6.96711	0.000981954	0.0165623	20URNase
			OTU_184	55.7284	-6.90757	0.00104055	0.0166549	20URNase
			OTU_107 cellular organisms;Bacteria;Proteobacteria;Betaproteobacteria;Burkholderiales;Burkholderiaceae;Ralstonia	55.107	-6.89154	0.00105328	0.0166549	20URNase
			OTU_66	46.8389	5.2623	0.00138266	0.0166578	None
			OTU_164 cellular organisms;Bacteria;Terrabacteria group;Actinobacteria;Actinobacteria;Micrococcales;Microbacteriaceae;Leifsonia	39.744	5.45415	0.00125717	0.0166578	None
			OTU_30	114.507	-6.87004	0.00112241	0.0166578	20URNase
			OTU_354 cellular organisms;Bacteria;Proteobacteria;delta/epsilon subdivisions;Deltaproteobacteria;Myxococcales;Nannocystineae;Kofleriaceae;Haliangium	46.3941	-6.64377	0.00129985	0.0166578	20URNase
			OTU_260 cellular organisms;Bacteria;Proteobacteria;Betaproteobacteria;Burkholderiales;unclassified Burkholderiales;Burkholderiales Genera incertae sedis;Leptothrix	52.4932	-6.82156	0.00112173	0.0166578	20URNase
			OTU_263 cellular organisms;Bacteria;Proteobacteria;Betaproteobacteria;Rhodocyclales;Zoogloeaceae;Thauera	50.1697	-6.75638	0.00118625	0.0166578	20URNase
			OTU_285	45.5228	-6.61648	0.00132802	0.0166578	20URNase
			OTU_457 cellular organisms;Bacteria;Proteobacteria;Alphaproteobacteria;unclassified Alphaproteobacteria;Polymorphum	34.2751	-6.21221	0.00134992	0.0166578	20URNase
			OTU_319	38.6853	-6.38478	0.0013215	0.0166578	20URNase
			OTU_367 cellular organisms;Bacteria;Proteobacteria;Betaproteobacteria	41.917	-6.50024	0.00120947	0.0166578	20URNase
			OTU_416	27.5079	-5.89788	0.00146302	0.017216	20URNase
			OTU_148	36.3229	5.31579	0.00161319	0.0185516	None
			OTU_385 cellular organisms;Bacteria;Proteobacteria;Gammaproteobacteria;Enterobacterales;Pectobacteriaceae;Sodalis	37.2197	-6.32635	0.00166594	0.0187326	20URNase
			OTU_368 cellular organisms;Bacteria;Proteobacteria;Betaproteobacteria;Nitrosomonadales;Methylophilaceae;Methylovorus	33.9056	-6.19209	0.00185088	0.0189667	20URNase
			OTU_396 cellular organisms;Bacteria;Terrabacteria group;Actinobacteria;Actinobacteria;Micromonosporales;Micromonosporaceae	33.0343	-6.15451	0.00191068	0.0189667	20URNase
			OTU_418	33.3248	-6.16714	0.0018902	0.0189667	20URNase
			OTU_423 cellular organisms;Bacteria;Proteobacteria;Gammaproteobacteria;Cellvibrionales;Cellvibrionaceae;Cellvibrio	34.4865	-6.2166	0.00181357	0.0189667	20URNase
			OTU_460	33.1067	-6.15743	0.00191166	0.0189667	20URNase
			OTU_332	46.9301	5.69341	0.00190352	0.0189667	None
			OTU_373 cellular organisms;Bacteria;Proteobacteria;delta/epsilon subdivisions;Deltaproteobacteria;Myxococcales;Nannocystineae;Kofleriaceae;Haliangium	30.1958	5.04173	0.00203873	0.019062	None
			OTU_547 cellular organisms;Bacteria;Proteobacteria;delta/epsilon subdivisions;Deltaproteobacteria;Myxococcales;Nannocystineae;Kofleriaceae;Haliangium	31.0013	-6.06273	0.00207196	0.019062	20URNase
			OTU_414	32.163	-6.1159	0.0019757	0.019062	20URNase
			OTU_1015 cellular organisms;Bacteria;Terrabacteria group;Actinobacteria;Actinobacteria;Propionibacteriales;Nocardioidaceae	31.6377	-6.09186	0.00202431	0.019062	20URNase
			OTU_352 cellular organisms;Bacteria;Proteobacteria;Alphaproteobacteria;Rhizobiales;Aurantimonadaceae;Martelella	28.3875	-5.9352	0.00234051	0.0211482	20URNase
			OTU_75	24.2863	4.72185	0.00239114	0.0212266	None
			OTU_472 cellular organisms;Bacteria;Proteobacteria;Gammaproteobacteria;Xanthomonadales;Xanthomonadaceae	26.9353	-5.85909	0.00252013	0.0219859	20URNase
			OTU_349 cellular organisms;Bacteria;Proteobacteria;Gammaproteobacteria;Oceanospirillales;Oceanospirillaceae;Thalassolituus	25.1939	4.77096	0.00280653	0.0232878	None
			OTU_582 cellular organisms;Bacteria;Proteobacteria;Gammaproteobacteria;Xanthomonadales	24.9023	-5.74529	0.00280742	0.0232878	20URNase
			OTU_552	25.4682	-5.77757	0.00273252	0.0232878	20URNase
			OTU_250 cellular organisms;Bacteria;Proteobacteria;Betaproteobacteria;Burkholderiales;Oxalobacteraceae;Collimonas	24.5868	-5.72647	0.00286639	0.0233934	20URNase
			OTU_506	24.031	-5.69361	0.00294742	0.0236729	20URNase
			OTU_642	21.998	-5.56525	0.00332299	0.0258682	20URNase
			OTU_177	83.3478	-6.05355	0.00330094	0.0258682	20URNase
			OTU_622 cellular organisms;Bacteria;Proteobacteria;Gammaproteobacteria;unclassified Gammaproteobacteria;Thiolapillus	21.4171	-5.52636	0.00344556	0.0260217	20URNase
			OTU_1231	21.6489	-5.54164	0.0034073	0.0260217	20URNase
			OTU_748	19.6746	-5.4029	0.00386619	0.0277742	20URNase
			OTU_517	25.2863	-5.45237	0.00375652	0.0277742	20URNase
			OTU_1542	19.8862	-5.41807	0.00382347	0.0277742	20URNase
			OTU_624 cellular organisms;Bacteria;Proteobacteria;Gammaproteobacteria;Chromatiales;Chromatiaceae;Allochromatium	19.5924	-5.3964	0.00390183	0.0277742	20URNase
			OTU_294	32.3064	5.14249	0.00395207	0.0277742	None
			OTU_90	39.826	5.45248	0.00410202	0.0284332	None
			OTU_88	31.1735	5.09813	0.00430899	0.0294642	None
			OTU_1253 cellular organisms;Bacteria;Proteobacteria;Gammaproteobacteria;Enterobacterales	17.6415	-5.24392	0.00449224	0.0302676	20URNase
			OTU_628 cellular organisms;Bacteria;Proteobacteria;Betaproteobacteria;Burkholderiales;unclassified Burkholderiales	17.5358	-5.23468	0.00454612	0.0302676	20URNase
			OTU_667 cellular organisms;Bacteria;Terrabacteria group;Actinobacteria;Actinobacteria;Glycomycetales;Glycomycetaceae;Stackebrandtia	16.9483	-5.18489	0.00476857	0.0313363	20URNase
			OTU_108 cellular organisms;Bacteria;Proteobacteria;Gammaproteobacteria;Chromatiales;Ectothiorhodospiraceae;Halorhodospira	27.3717	4.90481	0.00539074	0.0317176	None
			OTU_1214	79.2153	-4.44453	0.00538984	0.0317176	20URNase
			OTU_452 cellular organisms;Bacteria;Proteobacteria;Gammaproteobacteria;Alteromonadales;Shewanellaceae;Shewanella;Shewanella oneidensis	26.4459	4.84211	0.00535554	0.0317176	None
			OTU_102 cellular organisms;Bacteria;Proteobacteria;Gammaproteobacteria;Cellvibrionales;Cellvibrionaceae;Simiduia	188.553	-4.9135	0.0051584	0.0317176	20URNase
			OTU_71 cellular organisms;Bacteria;Proteobacteria;Alphaproteobacteria;Rhodospirillales;Rhodospirillaceae;Pararhodospirillum	28.6433	4.97191	0.00520089	0.0317176	None
			OTU_112 cellular organisms	122.421	-5.74922	0.00533176	0.0317176	20URNase
			OTU_613	15.899	-5.09192	0.00520363	0.0317176	20URNase
			OTU_702	16.5201	-5.14614	0.00499142	0.0317176	20URNase
			OTU_207 cellular organisms;Bacteria;Proteobacteria;Alphaproteobacteria;Rhizobiales;Rhizobiaceae;Rhizobium/Agrobacterium group	18.669	4.32895	0.00501616	0.0317176	None
			OTU_26	49.3322	-5.44699	0.00558761	0.0317678	20URNase
			OTU_29 cellular organisms;Bacteria;Terrabacteria group;Actinobacteria;Actinobacteria;Pseudonocardiales;Pseudonocardiaceae;Pseudonocardia	490.621	-4.05445	0.00554901	0.0317678	20URNase
			OTU_1145 cellular organisms;Bacteria;Proteobacteria;Gammaproteobacteria;Chromatiales;Chromatiaceae	15.3087	-5.03451	0.00557009	0.0317678	20URNase
			OTU_614	18.7402	4.3312	0.00572455	0.031831	None
			OTU_429 cellular organisms;Bacteria;Proteobacteria;Alphaproteobacteria;Rhizobiales;Aurantimonadaceae;Martelella	34.3548	-5.29806	0.00571709	0.031831	20URNase
			OTU_697 cellular organisms;Bacteria;Proteobacteria;Alphaproteobacteria	18.1901	4.27777	0.00584689	0.0321579	None
			OTU_158	23.3782	4.65463	0.00611135	0.0321602	None
			OTU_1365	14.1564	-4.92169	0.00617157	0.0321602	20URNase
			OTU_814 cellular organisms;Bacteria;Terrabacteria group;Cyanobacteria/Melainabacteria group;Cyanobacteria;Synechococcales;Merismopediaceae;Synechocystis	14.4468	-4.95152	0.00598663	0.0321602	20URNase
			OTU_682 cellular organisms;Bacteria;Proteobacteria;Alphaproteobacteria;Rhodospirillales;Rhodospirillaceae;Magnetospirillum	14.1564	-4.92169	0.00617157	0.0321602	20URNase
			OTU_173	91.9928	-5.64234	0.00627387	0.0321602	20URNase
			OTU_813 cellular organisms;Bacteria;Proteobacteria;Betaproteobacteria;Burkholderiales;Alcaligenaceae;Achromobacter	14.598	-4.96622	0.00591641	0.0321602	20URNase
			OTU_1059 cellular organisms;Bacteria;Proteobacteria;Gammaproteobacteria;Pseudomonadales;Moraxellaceae	14.0104	-4.90585	0.00629222	0.0321602	20URNase
			OTU_187 cellular organisms;Bacteria;Proteobacteria;Gammaproteobacteria;Oceanospirillales;Oceanospirillaceae;Marinomonas	26.9631	4.86877	0.0066174	0.0326897	None
			OTU_442 cellular organisms;Bacteria;Proteobacteria;Betaproteobacteria;Nitrosomonadales;Methylophilaceae;Methylovorus	13.4228	-4.84278	0.00671882	0.0326897	20URNase
			OTU_805 cellular organisms;Bacteria;Terrabacteria group;Actinobacteria;Actinobacteria;Propionibacteriales;Nocardioidaceae	13.4228	-4.84278	0.00671882	0.0326897	20URNase
			OTU_1000 cellular organisms;Bacteria;Proteobacteria;delta/epsilon subdivisions;Deltaproteobacteria;Myxococcales;Nannocystineae;Kofleriaceae;Haliangium	13.4228	-4.84278	0.00671882	0.0326897	20URNase
			OTU_733	13.4228	-4.84278	0.00671882	0.0326897	20URNase
			OTU_323 cellular organisms;Bacteria;Proteobacteria;Gammaproteobacteria;Xanthomonadales;Xanthomonadaceae	24.4288	4.72053	0.00695311	0.0335074	None
			OTU_389 cellular organisms;Bacteria;Terrabacteria group;Actinobacteria;Actinobacteria;Micromonosporales;Micromonosporaceae	39.8588	-5.16771	0.00708551	0.0338233	20URNase
			OTU_136 cellular organisms;Bacteria;Proteobacteria;delta/epsilon subdivisions;Deltaproteobacteria;Myxococcales;Nannocystineae;Kofleriaceae;Haliangium	23.5005	4.67735	0.0074123	0.0350526	None
			OTU_181	16.1268	4.10649	0.00786303	0.0362583	None
			OTU_383	18.4792	4.31865	0.00778213	0.0362583	None
			OTU_317 cellular organisms;Bacteria;Proteobacteria;Alphaproteobacteria;Rhizobiales;Rhodobiaceae;Parvibaculum	40.6139	5.48038	0.00788224	0.0362583	None
			OTU_191 cellular organisms;Bacteria;Proteobacteria;Alphaproteobacteria;Rhizobiales;Phyllobacteriaceae;Hoeflea	22.0473	4.5675	0.00806892	0.0362589	None
			OTU_914 cellular organisms;Bacteria;Proteobacteria;Betaproteobacteria;Burkholderiales;Burkholderiaceae;Ralstonia	11.9539	-4.67158	0.00808706	0.0362589	20URNase
			OTU_428	19.1742	4.37364	0.00809734	0.0362589	None
			OTU_1210	11.2521	-4.58257	0.00892464	0.0396129	20URNase
			OTU_320	20.9324	4.50402	0.0093433	0.0404626	None
			OTU_968 cellular organisms;Bacteria;Proteobacteria;Alphaproteobacteria;Rhizobiales;Phyllobacteriaceae;Hoeflea	17.0098	4.17194	0.00933474	0.0404626	None
			OTU_577 cellular organisms	22.5557	4.59993	0.00935598	0.0404626	None
			OTU_223 cellular organisms;Bacteria;Proteobacteria;Alphaproteobacteria;Rhizobiales;Xanthobacteraceae;Xanthobacter	14.0504	3.88432	0.00944897	0.0405185	None
			OTU_744 cellular organisms;Bacteria;Terrabacteria group;Actinobacteria;Actinobacteria;Micromonosporales;Micromonosporaceae	10.6712	-4.50373	0.00978839	0.0412744	20URNase
			OTU_287 cellular organisms;Bacteria;Proteobacteria;Gammaproteobacteria;Chromatiales;Ectothiorhodospiraceae;Alkalilimnicola	51.9903	-5.11982	0.00977447	0.0412744	20URNase
			OTU_233	18.9812	4.35913	0.0104421	0.0422694	None
			OTU_1213 cellular organisms;Bacteria;Proteobacteria;Betaproteobacteria;Neisseriales;Neisseriaceae;Neisseria;Neisseria meningitidis;Neisseria meningitidis serogroup B	10.3808	-4.4626	0.0102765	0.0422694	20URNase
			OTU_1163	10.3808	-4.4626	0.0102765	0.0422694	20URNase
			OTU_1054	10.3808	-4.4626	0.0102765	0.0422694	20URNase
			OTU_421	28.4583	-4.31764	0.0103922	0.0422694	20URNase
			OTU_324 cellular organisms;Bacteria;Proteobacteria;delta/epsilon subdivisions;Deltaproteobacteria;Myxococcales;Nannocystineae;Kofleriaceae;Haliangium	22.2492	4.582	0.0106916	0.0429361	None
			OTU_524 cellular organisms;Bacteria;Proteobacteria;Betaproteobacteria;Burkholderiales;unclassified Burkholderiales;Burkholderiales Genera incertae sedis;Leptothrix	12.8692	3.75388	0.011021	0.0435674	None
			OTU_303 cellular organisms;Bacteria;Proteobacteria;delta/epsilon subdivisions;Deltaproteobacteria;Myxococcales;Nannocystineae;Kofleriaceae;Haliangium	21.9446	4.57385	0.0109485	0.0435674	None
			OTU_889 cellular organisms;Bacteria;Proteobacteria;Alphaproteobacteria;Rhodobacterales;Rhodobacteraceae;Marinovum	9.89733	-4.3905	0.0112276	0.0440401	20URNase
			OTU_1046	9.79993	-4.3766	0.0113825	0.044304	20URNase
			OTU_231	17.4418	4.20812	0.0117212	0.0452744	None
			OTU_56 cellular organisms;Bacteria;Proteobacteria;delta/epsilon subdivisions;Deltaproteobacteria;Myxococcales;Nannocystineae;Kofleriaceae;Haliangium	16.2635	4.12643	0.0118828	0.0455508	None
			OTU_1113 cellular organisms;Bacteria;Proteobacteria;Betaproteobacteria;Nitrosomonadales;Nitrosomonadaceae;Nitrosomonas	9.50949	-4.33163	0.0119823	0.0455869	20URNase
			OTU_62 cellular organisms;Bacteria;Terrabacteria group;Actinobacteria;Actinobacteria;Streptomycetales;Streptomycetaceae;Streptomyces;Streptomyces albidoflavus group;Streptomyces coelicolor	13.836	3.85362	0.0122094	0.0459494	None
			OTU_171	17.1561	4.18225	0.0122592	0.0459494	None
			OTU_994 cellular organisms;Bacteria;Proteobacteria;Alphaproteobacteria;Rhizobiales;Beijerinckiaceae;Methylocella	9.30975	-4.29884	0.0125097	0.0465434	20URNase
			OTU_145 cellular organisms;Bacteria;Proteobacteria;delta/epsilon subdivisions;Deltaproteobacteria;Myxococcales;Nannocystineae;Kofleriaceae;Haliangium	16.5537	4.15137	0.0128884	0.0476025	None
			OTU_78 cellular organisms;Bacteria;Terrabacteria group;Actinobacteria;Actinobacteria;Streptomycetales;Streptomycetaceae;Streptomyces;Streptomyces albidoflavus group;Streptomyces coelicolor	16.2018	4.11919	0.0131762	0.0482477	None
			OTU_33 cellular organisms;Bacteria;Proteobacteria;Alphaproteobacteria;Rhizobiales;Rhizobiaceae;Rhizobium/Agrobacterium group	16.1157	4.11124	0.0132538	0.0482477	None
			OTU_297	19.995	4.41927	0.0136558	0.0490059	None
			OTU_1321 cellular organisms;Bacteria;Proteobacteria;Betaproteobacteria;Nitrosomonadales;Sterolibacteriaceae;Sulfuritalea	8.94879	-4.23676	0.0135807	0.0490059	20URNase
			OTU_509 cellular organisms;Bacteria;Terrabacteria group;Actinobacteria;Actinobacteria;Micrococcales;Dermabacteraceae;Brachybacterium;Brachybacterium faecium	16.4593	4.14198	0.0137841	0.0491181	None
			OTU_336 cellular organisms;Bacteria;Proteobacteria;Gammaproteobacteria;Xanthomonadales;Xanthomonadaceae;Xanthomonas;Xanthomonas citri group	14.2537	3.9244	0.0140695	0.0493726	None
			OTU_1381	8.6382	-4.18732	0.0142459	0.0493726	20URNase
			OTU_507 cellular organisms;Bacteria;Proteobacteria;Gammaproteobacteria;Cellvibrionales;Spongiibacteraceae;Spongiibacter	8.6382	-4.18732	0.0142459	0.0493726	20URNase
			OTU_886 cellular organisms;Bacteria;Terrabacteria group;Actinobacteria;Actinobacteria;Streptomycetales;Streptomycetaceae;Kitasatospora	8.72218	-4.20085	0.0140615	0.0493726	20URNase
			OTU_417 cellular organisms;Bacteria;Proteobacteria;Gammaproteobacteria;Chromatiales;Chromatiaceae;Thiocystis	20.4803	4.45446	0.0146015	0.0495864	None
			OTU_1165 cellular organisms;Bacteria;Proteobacteria;Betaproteobacteria;Burkholderiales;unclassified Burkholderiales;Burkholderiales Genera incertae sedis;Thiomonas	13.9912	-4.26708	0.0145632	0.0495864	20URNase
			OTU_553	22.4455	4.59304	0.0144663	0.0495864	None
		40U	OTU_19	159.736	7.45492	1.58787e-05	0.00187792	None
			OTU_26	981.124	-10.2021	3.44102e-05	0.00187792	40URNase
			OTU_101	214.95	-9.22638	1.6766e-05	0.00187792	40URNase
			OTU_107 cellular organisms;Bacteria;Proteobacteria;Betaproteobacteria;Burkholderiales;Burkholderiaceae;Ralstonia	270.874	-9.5107	3.92255e-05	0.00187792	40URNase
			OTU_126	365.632	-9.93835	2.59241e-05	0.00187792	40URNase
			OTU_1563	237.313	-9.35487	3.10867e-05	0.00187792	40URNase
			OTU_3 cellular organisms;Bacteria;Proteobacteria;Gammaproteobacteria;Alteromonadales;Idiomarinaceae	1468.36	-11.1949	1.28989e-05	0.00187792	40URNase
			OTU_74	280.609	-9.56104	3.73319e-05	0.00187792	40URNase
			OTU_80 cellular organisms;Bacteria;Proteobacteria;Alphaproteobacteria;Sphingomonadales;Sphingomonadaceae;Sphingopyxis	184.171	-8.99444	4.43476e-05	0.00188724	40URNase
			OTU_20 cellular organisms;Bacteria;Proteobacteria;Gammaproteobacteria;Chromatiales;Ectothiorhodospiraceae;Halorhodospira	98.8114	6.75624	6.49255e-05	0.00226059	None
			OTU_92	196.943	-9.08328	5.90264e-05	0.00226059	40URNase
			OTU_9	94.8157	6.69574	9.01387e-05	0.00246594	None
			OTU_125 cellular organisms;Bacteria;Proteobacteria;Gammaproteobacteria;Alteromonadales;Alteromonadaceae;Glaciecola	159.522	-8.78338	7.95462e-05	0.00246594	40URNase
			OTU_97 cellular organisms;Bacteria;Proteobacteria;delta/epsilon subdivisions;Deltaproteobacteria;Myxococcales;Nannocystineae;Kofleriaceae;Haliangium	148.873	-8.68511	8.76331e-05	0.00246594	40URNase
			OTU_1436	63.8448	-6.23025	0.000120857	0.0029412	40URNase
			OTU_165	112.076	-8.28148	0.000130059	0.0029412	40URNase
			OTU_130	111.782	-8.27775	0.000130549	0.0029412	40URNase
			OTU_178	101.639	-7.41671	0.000148187	0.00311335	40URNase
			OTU_176 cellular organisms;Bacteria;Proteobacteria;Alphaproteobacteria;Rhizobiales;Hyphomicrobiaceae;Hyphomicrobium	100.195	-8.1217	0.000154448	0.00311335	40URNase
			OTU_203 cellular organisms;Bacteria;Proteobacteria;Alphaproteobacteria;Rhodospirillales;Rhodospirillaceae;Thalassospira	90.7637	-7.98104	0.000178089	0.0034104	40URNase
			OTU_195	72.708	-7.66587	0.000242772	0.00422644	40URNase
			OTU_55 cellular organisms;Bacteria;Proteobacteria;Alphaproteobacteria;Rhizobiales;Bradyrhizobiaceae;Rhodopseudomonas	332.631	-8.32662	0.000236787	0.00422644	40URNase
			OTU_240 cellular organisms;Bacteria;Proteobacteria;Betaproteobacteria;Burkholderiales;unclassified Burkholderiales;Burkholderiales Genera incertae sedis;Methylibium	68.595	-7.58301	0.000264197	0.00439945	40URNase
			OTU_216 cellular organisms;Bacteria;Proteobacteria;Alphaproteobacteria;Rhizobiales;Xanthobacteraceae;Azorhizobium	61.2502	-7.42184	0.000311559	0.00497196	40URNase
			OTU_253	53.9055	-7.24002	0.000375434	0.00575166	40URNase
			OTU_274 cellular organisms;Bacteria;Proteobacteria;Betaproteobacteria;Rhodocyclales;Zoogloeaceae;Thauera	50.0862	-7.13543	0.000417556	0.00615092	40URNase
			OTU_372	37.8314	-6.74456	0.000435946	0.00618397	40URNase
			OTU_28 cellular organisms;Bacteria;Proteobacteria;delta/epsilon subdivisions;Deltaproteobacteria;Desulfovibrionales;Desulfovibrionaceae;Desulfovibrio;Desulfovibrio vulgaris	56.7446	5.9498	0.00046598	0.00637395	None
			OTU_364	44.798	-6.97658	0.00049061	0.00647944	40URNase
			OTU_322 cellular organisms;Bacteria;Proteobacteria;Betaproteobacteria;Nitrosomonadales;Nitrosomonadaceae;Nitrosomonas	43.0353	-6.91944	0.000519696	0.00663479	40URNase
			OTU_304	38.3347	-6.75471	0.000614149	0.00758771	40URNase
			OTU_379 cellular organisms;Bacteria;Elusimicrobia;Elusimicrobia;Elusimicrobiales;Elusimicrobiaceae;Elusimicrobium	36.5719	-6.68764	0.000657842	0.00787354	40URNase
			OTU_131	47.5115	5.6817	0.000733931	0.00814803	None
			OTU_321	34.2216	-6.59294	0.000725623	0.00814803	40URNase
			OTU_441 cellular organisms;Bacteria;Proteobacteria;Alphaproteobacteria;Rhizobiales;Xanthobacteraceae;Xanthobacter	33.6341	-6.56823	0.000744598	0.00814803	40URNase
			OTU_515	31.5775	-6.4782	0.000818831	0.00847601	40URNase
			OTU_119 cellular organisms;Bacteria;Proteobacteria;Gammaproteobacteria;Chromatiales;Ectothiorhodospiraceae;Halorhodospira	143.394	-7.10394	0.000805028	0.00847601	40URNase
			OTU_61 cellular organisms;Bacteria;Proteobacteria;Betaproteobacteria;Neisseriales;Chromobacteriaceae;Laribacter	33.3242	5.16091	0.000886368	0.00893366	None
			OTU_49 cellular organisms;Bacteria;Proteobacteria;Gammaproteobacteria;Xanthomonadales;Xanthomonadaceae;Xanthomonas;Xanthomonas citri group	33.0233	5.15132	0.000938317	0.00921475	None
			OTU_22 cellular organisms;Bacteria;Proteobacteria;Gammaproteobacteria;Chromatiales;Chromatiaceae;Thioflavicoccus	33.0354	5.14985	0.000973044	0.00931689	None
			OTU_66	39.2293	5.39979	0.00100187	0.00935895	None
			OTU_96	44.4178	5.58173	0.00118343	0.0107917	None
			OTU_477 cellular organisms;Bacteria;Proteobacteria;delta/epsilon subdivisions;Deltaproteobacteria;Myxococcales;Cystobacterineae;Anaeromyxobacteraceae;Anaeromyxobacter	24.5266	-6.11666	0.00122172	0.0108818	40URNase
			OTU_77 cellular organisms;Bacteria;Proteobacteria;Betaproteobacteria;Nitrosomonadales;Methylophilaceae;Methylovorus	31.725	5.08944	0.00137745	0.0116926	None
			OTU_483	30.4869	-6.04016	0.00140433	0.0116926	40URNase
			OTU_259	63.6697	-6.33494	0.00135478	0.0116926	40URNase
			OTU_109 cellular organisms;Bacteria;Proteobacteria;Alphaproteobacteria;Rhizobiales;Hyphomicrobiaceae;Pelagibacterium	27.6363	4.88257	0.00150592	0.011852	None
			OTU_783 cellular organisms;Bacteria;Proteobacteria;Gammaproteobacteria;Vibrionales;Vibrionaceae;Aliivibrio;Aliivibrio fischeri	36.6064	5.29542	0.00151631	0.011852	None
			OTU_1168	22.1879	-5.97114	0.00146942	0.011852	40URNase
			OTU_666 cellular organisms;Bacteria;Proteobacteria;Betaproteobacteria;Burkholderiales;unclassified Burkholderiales;Burkholderiales Genera incertae sedis;Methylibium	20.4135	-5.85282	0.00167068	0.0127974	40URNase
			OTU_1576	20.1198	-5.83195	0.00171336	0.012867	40URNase
			OTU_637 cellular organisms;Bacteria;Proteobacteria;Betaproteobacteria	19.5322	-5.78924	0.00180429	0.0132893	40URNase
			OTU_164 cellular organisms;Bacteria;Terrabacteria group;Actinobacteria;Actinobacteria;Micrococcales;Microbacteriaceae;Leifsonia	29.7505	4.99542	0.00188244	0.0133814	None
			OTU_840 cellular organisms;Bacteria;Proteobacteria;Alphaproteobacteria;Rhizobiales;Phyllobacteriaceae;Hoeflea	18.9446	-5.74522	0.00190257	0.0133814	40URNase
			OTU_730 cellular organisms;Bacteria;Proteobacteria;Gammaproteobacteria;Aeromonadales;Aeromonadaceae;Aeromonas;Aeromonas hydrophila;Aeromonas hydrophila subsp. hydrophila	18.8117	-5.73319	0.00195655	0.0133814	40URNase
			OTU_1386	18.8117	-5.73319	0.00195655	0.0133814	40URNase
			OTU_332	44.1472	5.57244	0.002041	0.0137141	None
			OTU_148	31.789	5.08565	0.00216239	0.0140372	None
			OTU_762 cellular organisms;Bacteria;Proteobacteria;delta/epsilon subdivisions;Deltaproteobacteria;Myxococcales;Cystobacterineae;Anaeromyxobacteraceae;Anaeromyxobacter	17.7694	-5.65281	0.00212927	0.0140372	40URNase
			OTU_34 cellular organisms;Bacteria;Proteobacteria;delta/epsilon subdivisions;Deltaproteobacteria;Myxococcales;Nannocystineae;Kofleriaceae;Haliangium	75.448	4.93723	0.00223008	0.0141843	None
			OTU_990 cellular organisms;Bacteria;Proteobacteria;Betaproteobacteria;Burkholderiales;unclassified Burkholderiales;unclassified Burkholderiales (miscellaneous)	17.1819	-5.60425	0.00225911	0.0141843	40URNase
			OTU_27 cellular organisms;Bacteria;Proteobacteria;Betaproteobacteria;Nitrosomonadales;Sterolibacteriaceae;Sulfuritalea	43.2338	5.54198	0.00241175	0.0148984	None
			OTU_83	148.218	-6.25348	0.00246093	0.0149609	40URNase
			OTU_1669	36.2512	5.28006	0.00282842	0.016666	None
			OTU_673	15.1253	-5.41989	0.00282602	0.016666	40URNase
			OTU_35 cellular organisms;Bacteria;Proteobacteria;Alphaproteobacteria;Rhizobiales;Phyllobacteriaceae;Hoeflea	25.1984	4.73761	0.002964	0.0171915	None
			OTU_915	14.7038	-5.37707	0.00300738	0.0171915	40URNase
			OTU_484	189.624	-4.9153	0.00404633	0.0213279	40URNase
			OTU_151 cellular organisms;Bacteria;Proteobacteria;Alphaproteobacteria;Magnetococcales;Magnetococcaceae;Magnetococcus	149.845	-6.14574	0.0040651	0.0213279	40URNase
			OTU_137	22.6054	4.5735	0.00392649	0.0213279	None
			OTU_278 cellular organisms;Bacteria;Terrabacteria group;Actinobacteria;Actinobacteria;Pseudonocardiales;Pseudonocardiaceae;Pseudonocardia	47.8031	-5.0005	0.0040534	0.0213279	40URNase
			OTU_1075	12.4812	-5.14133	0.00393751	0.0213279	40URNase
			OTU_1390	12.5741	-5.14987	0.00393987	0.0213279	40URNase
			OTU_10 cellular organisms;Bacteria;Proteobacteria;Gammaproteobacteria;Chromatiales;Ectothiorhodospiraceae;Alkalilimnicola	26.6261	4.83596	0.00412699	0.02136	None
			OTU_349 cellular organisms;Bacteria;Proteobacteria;Gammaproteobacteria;Oceanospirillales;Oceanospirillaceae;Thalassolituus	21.4525	4.49459	0.00448078	0.0225808	None
			OTU_1238 cellular organisms;Bacteria;Proteobacteria;Gammaproteobacteria;Enterobacterales;Pectobacteriaceae;Pectobacterium	11.5999	-5.03497	0.0044515	0.0225808	40URNase
			OTU_995 cellular organisms;Bacteria;Terrabacteria group;Actinobacteria;Thermoleophilia;Solirubrobacterales;Conexibacteraceae;Conexibacter	11.3061	-4.99768	0.00464587	0.0231087	40URNase
			OTU_90	35.8669	5.26609	0.00478868	0.0231143	None
			OTU_182 cellular organisms;Bacteria;Proteobacteria;Alphaproteobacteria;Rhodospirillales;Acetobacteraceae;Gluconacetobacter	24.95	4.72033	0.00476431	0.0231143	None
			OTU_129	83.2086	-5.73857	0.00485329	0.0231143	40URNase
			OTU_1328	11.0529	-4.96222	0.00488839	0.0231143	40URNase
			OTU_294	28.2351	4.90929	0.00526786	0.0246047	None
			OTU_40	424.954	-5.99372	0.005552	0.0250207	40URNase
			OTU_29 cellular organisms;Bacteria;Terrabacteria group;Actinobacteria;Actinobacteria;Pseudonocardiales;Pseudonocardiaceae;Pseudonocardia	24.6306	4.26831	0.00544631	0.0250207	None
			OTU_1001 cellular organisms;Bacteria;Proteobacteria;Gammaproteobacteria;Xanthomonadales;Xanthomonadaceae	10.5569	-4.50041	0.00555289	0.0250207	40URNase
			OTU_384	9.83714	-4.79514	0.00582828	0.0259562	40URNase
			OTU_976	12.8596	-4.78128	0.00620524	0.0273173	40URNase
			OTU_162	22.5585	4.57246	0.00636241	0.0276909	None
			OTU_452 cellular organisms;Bacteria;Proteobacteria;Gammaproteobacteria;Alteromonadales;Shewanellaceae;Shewanella;Shewanella oneidensis	23.6663	4.64263	0.00726337	0.031257	None
			OTU_187 cellular organisms;Bacteria;Proteobacteria;Gammaproteobacteria;Oceanospirillales;Oceanospirillaceae;Marinomonas	25.6306	4.7608	0.00800514	0.0340191	None
			OTU_317 cellular organisms;Bacteria;Proteobacteria;Alphaproteobacteria;Rhizobiales;Rhodobiaceae;Parvibaculum	39.4364	5.40641	0.00808287	0.0340191	None
			OTU_158	21.5078	4.49534	0.0083192	0.0342608	None
			OTU_1574	8.01053	-4.49105	0.0082774	0.0342608	40URNase
			OTU_323 cellular organisms;Bacteria;Proteobacteria;Gammaproteobacteria;Xanthomonadales;Xanthomonadaceae	22.881	4.58936	0.00888954	0.0362202	None
			OTU_234	14.1869	3.87921	0.00964834	0.038898	None
			OTU_76 cellular organisms;Bacteria;Proteobacteria;delta/epsilon subdivisions;Deltaproteobacteria;Myxococcales;Cystobacterineae;Anaeromyxobacteraceae;Anaeromyxobacter	14.7683	3.94325	0.0100628	0.0397326	None
			OTU_1680 cellular organisms;Bacteria;Proteobacteria;Gammaproteobacteria;Cellvibrionales;Spongiibacteraceae;Spongiibacter	14.5695	3.91576	0.0100043	0.0397326	None
			OTU_108 cellular organisms;Bacteria;Proteobacteria;Gammaproteobacteria;Chromatiales;Ectothiorhodospiraceae;Halorhodospira	18.8436	4.3183	0.0102622	0.0400698	None
			OTU_697 cellular organisms;Bacteria;Proteobacteria;Alphaproteobacteria	15.545	4.00069	0.0103575	0.0400698	None
			OTU_207 cellular organisms;Bacteria;Proteobacteria;Alphaproteobacteria;Rhizobiales;Rhizobiaceae;Rhizobium/Agrobacterium group	13.9998	3.85803	0.0104628	0.0400726	None
			OTU_196 cellular organisms;Bacteria;Proteobacteria;Gammaproteobacteria;unclassified Gammaproteobacteria;unclassified Gammaproteobacteria (miscellaneous)	105.705	-5.14516	0.0106024	0.040205	40URNase
			OTU_127	94.9757	-5.23526	0.0112208	0.0413226	40URNase
			OTU_614	14.6225	3.91913	0.0111968	0.0413226	None
			OTU_191 cellular organisms;Bacteria;Proteobacteria;Alphaproteobacteria;Rhizobiales;Phyllobacteriaceae;Hoeflea	19.932	4.38142	0.0112128	0.0413226	None
			OTU_577 cellular organisms	21.3071	4.4811	0.0118399	0.0431873	None
			OTU_296 cellular organisms;Bacteria;Proteobacteria;delta/epsilon subdivisions;Deltaproteobacteria;Myxococcales;Nannocystineae;Kofleriaceae;Haliangium	13.4183	3.79134	0.0129615	0.0468325	None
			OTU_966	10.6062	-4.12856	0.0133831	0.0479042	40URNase
			OTU_201	14.2181	3.86884	0.0137948	0.0487278	None
			OTU_86 cellular organisms;Bacteria;Proteobacteria;Gammaproteobacteria;Chromatiales;Ectothiorhodospiraceae;Halorhodospira	16.5813	4.12475	0.0138677	0.0487278	None
			OTU_324 cellular organisms;Bacteria;Proteobacteria;delta/epsilon subdivisions;Deltaproteobacteria;Myxococcales;Nannocystineae;Kofleriaceae;Haliangium	20.1956	4.40204	0.0142329	0.0495563	None
	Buffer	2U	OTU_118	142.136	-7.37096	4.41286e-05	0.0374652	2URNase
			OTU_106 cellular organisms;Bacteria;Proteobacteria;Alphaproteobacteria;Rhizobiales;Phyllobacteriaceae;Hoeflea	157.574	-5.22083	0.000149786	0.0423894	2URNase
			OTU_18	143.405	-6.66417	0.000111907	0.0423894	2URNase
		10U	OTU_65	74.887	6.33575	0.000836176	0.0373523	Buffer
			OTU_90	74.1048	6.31982	0.000859311	0.0373523	Buffer
			OTU_148	77.6025	6.38713	0.000790126	0.0373523	Buffer
			OTU_85 cellular organisms	88.5887	6.58032	0.000454304	0.0373523	Buffer
			OTU_111	88.1405	6.57338	6.0756e-05	0.0373523	Buffer
			OTU_183 cellular organisms;Bacteria;Proteobacteria;Gammaproteobacteria;Xanthomonadales	51.3284	5.78179	0.000970666	0.0373523	Buffer
			OTU_243	39.9262	5.41298	0.000988304	0.0373523	Buffer
			OTU_132 cellular organisms;Bacteria;Terrabacteria group;Actinobacteria;Actinobacteria;Micrococcales;Microbacteriaceae;Leifsonia	80.5449	5.67767	0.000678042	0.0373523	Buffer
			OTU_1112	87.7512	-6.05829	0.000115398	0.0373523	10URNase
			OTU_104 cellular organisms;Bacteria;Proteobacteria;Gammaproteobacteria;unclassified Gammaproteobacteria;unclassified Gammaproteobacteria (miscellaneous)	193.368	-7.57422	0.000387313	0.0373523	10URNase
			OTU_71 cellular organisms;Bacteria;Proteobacteria;Alphaproteobacteria;Rhodospirillales;Rhodospirillaceae;Pararhodospirillum	130.776	-7.40058	0.00112027	0.0373523	10URNase
			OTU_347 cellular organisms;Bacteria;Proteobacteria;Alphaproteobacteria;Sphingomonadales;Sphingomonadaceae;Sphingopyxis	51.8808	-6.05454	0.000519685	0.0373523	10URNase
			OTU_150	104.565	-7.07558	0.00110836	0.0373523	10URNase
			OTU_70	276.508	-8.48502	0.000409426	0.0373523	10URNase
			OTU_59 cellular organisms;Bacteria;Proteobacteria;Alphaproteobacteria;Rhizobiales;Phyllobacteriaceae;Hoeflea	243.264	-8.29968	0.00048967	0.0373523	10URNase
			OTU_254 cellular organisms;Bacteria;Proteobacteria;Betaproteobacteria;Burkholderiales;Burkholderiaceae;Burkholderia;pseudomallei group;Burkholderia pseudomallei	58.1542	-6.22102	0.000825091	0.0373523	10URNase
			OTU_311 cellular organisms;Bacteria;Proteobacteria;Alphaproteobacteria;Rhizobiales;Rhodobiaceae;Parvibaculum	51.8002	-6.05151	0.00113017	0.0373523	10URNase
			OTU_15 cellular organisms;Bacteria;Terrabacteria group;Actinobacteria;Actinobacteria;Micromonosporales;Micromonosporaceae	322.418	-8.7072	0.00033008	0.0373523	10URNase
			OTU_251	75.3989	-6.60006	0.000890922	0.0373523	10URNase
			OTU_219 cellular organisms;Bacteria;Proteobacteria;delta/epsilon subdivisions;Deltaproteobacteria;Myxococcales;Nannocystineae;Kofleriaceae;Haliangium	83.0916	-6.74161	0.000613468	0.0373523	10URNase
			OTU_297	61.5819	6.04934	0.00121638	0.0382871	Buffer
			OTU_37 cellular organisms;Bacteria;Proteobacteria;Alphaproteobacteria;Parvularculales;Parvularculaceae;Parvularcula	113.768	-7.19808	0.00139783	0.0401724	10URNase
			OTU_172 cellular organisms;Bacteria;Proteobacteria;Gammaproteobacteria;Chromatiales;Chromatiaceae;Thioflavicoccus	73.8035	-6.5688	0.00134663	0.0401724	10URNase
			OTU_164 cellular organisms;Bacteria;Terrabacteria group;Actinobacteria;Actinobacteria;Micrococcales;Microbacteriaceae;Leifsonia	38.3623	5.35316	0.00335078	0.0411118	Buffer
			OTU_247 cellular organisms;Bacteria;Terrabacteria group;Chloroflexi;Chloroflexia;Chloroflexales;Roseiflexineae;Roseiflexaceae;Roseiflexus	39.1867	5.38412	0.0016599	0.0411118	Buffer
			OTU_200 cellular organisms;Bacteria;Proteobacteria;delta/epsilon subdivisions;Deltaproteobacteria;Myxococcales;Nannocystineae;Kofleriaceae;Haliangium	44.6149	5.5755	0.00261295	0.0411118	Buffer
			OTU_188	61.2923	5.27354	0.00349861	0.0411118	Buffer
			OTU_127	38.2819	5.35051	0.00320018	0.0411118	Buffer
			OTU_180 cellular organisms;Bacteria;Proteobacteria;Gammaproteobacteria;Xanthomonadales	52.4765	5.81481	0.00169339	0.0411118	Buffer
			OTU_314 cellular organisms;Bacteria;Proteobacteria;delta/epsilon subdivisions;Deltaproteobacteria;Myxococcales;Nannocystineae;Kofleriaceae;Haliangium	40.192	5.42171	0.00350522	0.0411118	Buffer
			OTU_451	39.5225	5.39781	0.0030695	0.0411118	Buffer
			OTU_124	41.3272	5.46314	0.00285628	0.0411118	Buffer
			OTU_222	25.7517	4.76161	0.00317303	0.0411118	Buffer
			OTU_291	49.1644	5.71858	0.00254385	0.0411118	Buffer
			OTU_356 cellular organisms;Bacteria;Proteobacteria;delta/epsilon subdivisions;Deltaproteobacteria;Myxococcales;Nannocystineae;Kofleriaceae;Haliangium	38.6076	5.36339	0.00335068	0.0411118	Buffer
			OTU_17 cellular organisms;Bacteria;Proteobacteria;Gammaproteobacteria;Methylococcales;Methylococcaceae;Methylococcus	26.6198	4.81043	0.00278665	0.0411118	Buffer
			OTU_69	136.728	-6.42417	0.00314326	0.0411118	10URNase
			OTU_273 cellular organisms;Bacteria;Proteobacteria;delta/epsilon subdivisions;Epsilonproteobacteria;Campylobacterales;Campylobacteraceae;Sulfurospirillum	34.45	5.19458	0.00275706	0.0411118	Buffer
			OTU_117 cellular organisms;Bacteria;Deferribacteres;Deferribacteres;Deferribacterales;Deferribacteraceae;Denitrovibrio	35.8297	5.25284	0.00363858	0.0411118	Buffer
			OTU_191 cellular organisms;Bacteria;Proteobacteria;Alphaproteobacteria;Rhizobiales;Phyllobacteriaceae;Hoeflea	61.3569	-6.29938	0.00312973	0.0411118	10URNase
			OTU_197	84.3981	-6.76421	0.00203634	0.0411118	10URNase
			OTU_268	56.3352	-6.17471	0.00256607	0.0411118	10URNase
			OTU_293 cellular organisms;Bacteria;Proteobacteria;delta/epsilon subdivisions;Deltaproteobacteria;Myxococcales;Nannocystineae;Kofleriaceae;Haliangium	59.5845	-6.25667	0.0023249	0.0411118	10URNase
			OTU_302	52.7904	-6.07964	0.00287019	0.0411118	10URNase
			OTU_301 cellular organisms;Bacteria;Proteobacteria;Gammaproteobacteria;Oceanospirillales;Oceanospirillaceae;Thalassolituus	58.9937	-6.24211	0.00236639	0.0411118	10URNase
			OTU_327	50.1318	-6.00399	0.00313254	0.0411118	10URNase
			OTU_262 cellular organisms;Bacteria;Proteobacteria;delta/epsilon subdivisions;Deltaproteobacteria;Myxococcales;Nannocystineae;Kofleriaceae;Haliangium	56.9259	-6.18996	0.00251976	0.0411118	10URNase
			OTU_341 cellular organisms;Bacteria;Proteobacteria;Alphaproteobacteria;Rhodobacterales;Hyphomonadaceae;Hirschia	47.4732	-5.92415	0.00343068	0.0411118	10URNase
			OTU_286	49.8364	-5.99533	0.00316378	0.0411118	10URNase
			OTU_292 cellular organisms;Bacteria;Proteobacteria;Gammaproteobacteria;Chromatiales;Ectothiorhodospiraceae;Thioalkalivibrio	53.6766	-6.104	0.00278964	0.0411118	10URNase
			OTU_402 cellular organisms;Bacteria;Terrabacteria group;Firmicutes;Bacilli;Bacillales;Bacillales incertae sedis;Bacillales Family XII. Incertae Sedis;Exiguobacterium	46.2916	-5.88719	0.00357659	0.0411118	10URNase
			OTU_279 cellular organisms;Bacteria;Proteobacteria;Gammaproteobacteria;Xanthomonadales;Xanthomonadaceae;Xanthomonas;Xanthomonas citri group	41.8752	-5.73915	0.00366959	0.0411118	10URNase
			OTU_281 cellular organisms;Bacteria;Proteobacteria;Alphaproteobacteria;Rhodobacterales;Rhodobacteraceae;Roseibacterium	49.4952	-5.98452	0.0032516	0.0411118	10URNase
			OTU_236	60.8934	-6.28776	0.00326039	0.0411118	10URNase
			OTU_318 cellular organisms;Bacteria;Proteobacteria;Alphaproteobacteria;Rhizobiales;Xanthobacteraceae;Starkeya	46.4467	-5.89184	0.00258732	0.0411118	10URNase
			OTU_344 cellular organisms;Bacteria;Proteobacteria;Gammaproteobacteria;Enterobacterales;Enterobacteriaceae;Escherichia;Escherichia coli;Escherichia coli K-12	40.958	-5.70717	0.00342764	0.0411118	10URNase
			OTU_244	57.7283	-6.21026	0.00158794	0.0411118	10URNase
			OTU_400	47.6513	-5.92937	0.00265996	0.0411118	10URNase
			OTU_206 cellular organisms;Bacteria;Proteobacteria;Alphaproteobacteria;Rhizobiales;Hyphomicrobiaceae;Pelagibacterium	79.5717	-6.67831	0.00223413	0.0411118	10URNase
			OTU_31 cellular organisms;Bacteria;Proteobacteria;Gammaproteobacteria;Cellvibrionales;Spongiibacteraceae;Spongiibacter	129.684	4.4622	0.00447883	0.0435258	Buffer
			OTU_343 cellular organisms;unassigned	31.6017	5.06685	0.00488503	0.0435258	Buffer
			OTU_593 cellular organisms;Bacteria;Terrabacteria group;Firmicutes;Clostridia;Thermoanaerobacterales;Thermoanaerobacteraceae;Moorella group;Moorella;Moorella thermoacetica	25.8431	4.76526	0.00412101	0.0435258	Buffer
			OTU_63 cellular organisms;Bacteria;Proteobacteria;delta/epsilon subdivisions;Deltaproteobacteria;Myxococcales;Sorangiineae;Polyangiaceae;Sorangium	36.397	5.27503	0.00510618	0.0435258	Buffer
			OTU_427	29.9039	4.98411	0.00437313	0.0435258	Buffer
			OTU_86 cellular organisms;Bacteria;Proteobacteria;Gammaproteobacteria;Chromatiales;Ectothiorhodospiraceae;Halorhodospira	33.362	5.14727	0.00425662	0.0435258	Buffer
			OTU_361 cellular organisms;Bacteria;Proteobacteria;Betaproteobacteria;Burkholderiales;Alcaligenaceae;Pusillimonas	31.9766	5.0843	0.00458536	0.0435258	Buffer
			OTU_159 cellular organisms;Bacteria;Proteobacteria;delta/epsilon subdivisions;Deltaproteobacteria;Myxococcales;Nannocystineae;Kofleriaceae;Haliangium	31.8613	5.07808	0.00513617	0.0435258	Buffer
			OTU_315	30.1439	4.99635	0.0050763	0.0435258	Buffer
			OTU_298	50.6023	5.761	0.0043226	0.0435258	Buffer
			OTU_168	47.163	5.65749	0.00485628	0.0435258	Buffer
			OTU_387	43.4302	5.53605	0.00510324	0.0435258	Buffer
			OTU_310	42.4514	-5.7601	0.00411947	0.0435258	10URNase
			OTU_397 cellular organisms;Bacteria;Proteobacteria;delta/epsilon subdivisions;Deltaproteobacteria;Myxococcales;Nannocystineae;Kofleriaceae;Haliangium	40.3836	-5.68673	0.00446582	0.0435258	10URNase
			OTU_381 cellular organisms;Bacteria;Proteobacteria;Gammaproteobacteria;Oceanospirillales	38.9066	-5.63194	0.00474022	0.0435258	10URNase
			OTU_335 cellular organisms;Bacteria;Terrabacteria group;Cyanobacteria/Melainabacteria group;Cyanobacteria;Oscillatoriophycideae;Oscillatoriales;Coleofasciculaceae;Geitlerinema	39.4974	-5.65411	0.00462808	0.0435258	10URNase
			OTU_275	41.5652	-5.72911	0.0042627	0.0435258	10URNase
			OTU_270	38.3158	-5.60943	0.00485783	0.0435258	10URNase
			OTU_436 cellular organisms;Bacteria;Proteobacteria;Alphaproteobacteria;Rhodobacterales;Rhodobacteraceae;Ruegeria	35.1898	-5.4837	0.00410493	0.0435258	10URNase
			OTU_189	38.3566	5.35409	0.00544448	0.0437719	Buffer
			OTU_316 cellular organisms;Bacteria;Proteobacteria;Gammaproteobacteria;Thiotrichales;Piscirickettsiaceae	35.4289	5.23672	0.00542166	0.0437719	Buffer
			OTU_512 cellular organisms;Bacteria;Proteobacteria;Alphaproteobacteria;Parvularculales;Parvularculaceae;Parvularcula	32.4145	5.10348	0.00550183	0.0437719	Buffer
			OTU_446 cellular organisms;Bacteria;Proteobacteria;Gammaproteobacteria;Enterobacterales;Yersiniaceae;Serratia	34.1802	-5.44116	0.00582743	0.0437719	10URNase
			OTU_541	34.1802	-5.44116	0.00582743	0.0437719	10URNase
			OTU_377	36.248	-5.52775	0.00530771	0.0437719	10URNase
			OTU_408	36.3696	-5.53223	0.00531468	0.0437719	10URNase
			OTU_469	34.8484	-5.46924	0.00568857	0.0437719	10URNase
			OTU_324 cellular organisms;Bacteria;Proteobacteria;delta/epsilon subdivisions;Deltaproteobacteria;Myxococcales;Nannocystineae;Kofleriaceae;Haliangium	34.5442	-5.45631	0.00576839	0.0437719	10URNase
			OTU_468	34.5442	-5.45631	0.00576839	0.0437719	10URNase
			OTU_528	35.1131	5.22194	0.0059902	0.044489	Buffer
			OTU_233	24.9156	4.71246	0.00612073	0.0444981	Buffer
			OTU_258 cellular organisms;Bacteria;Proteobacteria;delta/epsilon subdivisions;Deltaproteobacteria;Desulfovibrionales;Desulfohalobiaceae;Desulfohalobium	55.3934	5.89382	0.00614668	0.0444981	Buffer
			OTU_462	33.023	-5.38983	0.00619338	0.0444981	10URNase
			OTU_296 cellular organisms;Bacteria;Proteobacteria;delta/epsilon subdivisions;Deltaproteobacteria;Myxococcales;Nannocystineae;Kofleriaceae;Haliangium	19.9496	4.37856	0.00626211	0.0445081	Buffer
			OTU_271 cellular organisms;Bacteria;Proteobacteria;Alphaproteobacteria;Rhodospirillales	26.6984	4.81469	0.00673729	0.0465189	Buffer
			OTU_331	35.0227	5.21965	0.00662156	0.0465189	Buffer
			OTU_572 cellular organisms;Bacteria;Proteobacteria;Gammaproteobacteria;Methylococcales;Methylococcaceae;Methylococcus	26.0504	4.77862	0.00677839	0.0465189	Buffer
			OTU_511	30.9308	-5.29364	0.00682652	0.0465189	10URNase
			OTU_580 cellular organisms;Bacteria;Proteobacteria;Betaproteobacteria;Nitrosomonadales;Gallionellaceae;Sulfuricella	27.953	-5.14233	0.00706633	0.0474462	10URNase
			OTU_330	30.2849	-5.26187	0.00710616	0.0474462	10URNase
			OTU_163 cellular organisms;Bacteria;Terrabacteria group;Actinobacteria;Actinobacteria;Micromonosporales;Micromonosporaceae	26.3989	4.79695	0.00755389	0.0476916	Buffer
			OTU_26	24.8715	4.70789	0.00782309	0.0476916	Buffer
			OTU_447 cellular organisms;Bacteria;Proteobacteria;Betaproteobacteria;Neisseriales;Chromobacteriaceae;Laribacter	23.8604	4.64556	0.00831378	0.0476916	Buffer
			OTU_616	19.1791	4.31612	0.00873023	0.0476916	Buffer
			OTU_156 cellular organisms;Bacteria;Proteobacteria;Alphaproteobacteria;Rhizobiales;Phyllobacteriaceae;Hoeflea	24.2803	4.67302	0.00795277	0.0476916	Buffer
			OTU_289	35.1561	5.22521	0.00867739	0.0476916	Buffer
			OTU_336 cellular organisms;Bacteria;Proteobacteria;Gammaproteobacteria;Xanthomonadales;Xanthomonadaceae;Xanthomonas;Xanthomonas citri group	25.0114	4.71723	0.00784036	0.0476916	Buffer
			OTU_1033 cellular organisms;Bacteria;Proteobacteria;Betaproteobacteria;Neisseriales	35.2575	5.22798	0.00774713	0.0476916	Buffer
			OTU_422 cellular organisms;Bacteria;Proteobacteria;Gammaproteobacteria;Cellvibrionales;Cellvibrionaceae;Saccharophagus	33.1409	5.13617	0.00854412	0.0476916	Buffer
			OTU_342 cellular organisms;Bacteria;Terrabacteria group;Actinobacteria;Actinobacteria;Streptosporangiales;Nocardiopsaceae;Thermobifida	49.9234	-5.28489	0.00728609	0.0476916	10URNase
			OTU_360	36.8737	5.29434	0.00824356	0.0476916	Buffer
			OTU_88	37.4029	5.31542	0.00806241	0.0476916	Buffer
			OTU_266 cellular organisms;Bacteria;Proteobacteria;Betaproteobacteria;Neisseriales	37.1383	5.30492	0.00815219	0.0476916	Buffer
			OTU_589 cellular organisms;Bacteria;Proteobacteria;Alphaproteobacteria;Rhizobiales;Rhizobiaceae;Sinorhizobium/Ensifer group;Ensifer	28.863	-5.19124	0.00762035	0.0476916	10URNase
			OTU_811 cellular organisms;Bacteria;Proteobacteria;Betaproteobacteria;Burkholderiales;unclassified Burkholderiales;Burkholderiales Genera incertae sedis;Leptothrix	26.4999	-5.06457	0.00872676	0.0476916	10URNase
			OTU_147 cellular organisms;Bacteria;Proteobacteria;Gammaproteobacteria;Vibrionales;Vibrionaceae;Aliivibrio;Aliivibrio fischeri	27.386	-5.11338	0.00828369	0.0476916	10URNase
			OTU_398 cellular organisms;Bacteria;Proteobacteria;Alphaproteobacteria;Rhizobiales;Brucellaceae;Ochrobactrum	27.0906	-5.09729	0.00842736	0.0476916	10URNase
			OTU_413	27.9768	-5.14503	0.00800773	0.0476916	10URNase
			OTU_390 cellular organisms;Bacteria;Proteobacteria;Betaproteobacteria;Neisseriales;Chromobacteriaceae;Pseudogulbenkiania	26.7953	-5.08102	0.008575	0.0476916	10URNase
			OTU_395	29.2319	-5.20866	0.00758491	0.0476916	10URNase
			OTU_463	29.6764	-5.23182	0.00733917	0.0476916	10URNase
			OTU_539 cellular organisms;Bacteria;Proteobacteria;Alphaproteobacteria;Rhizobiales;Phyllobacteriaceae;Hoeflea	27.5467	-5.12144	0.0082617	0.0476916	10URNase
			OTU_359	34.2132	5.18496	0.0090524	0.0490462	Buffer
			OTU_269 cellular organisms;Bacteria;Proteobacteria;Gammaproteobacteria;Chromatiales;Chromatiaceae;Thioflavicoccus	22.9087	4.58682	0.00925824	0.0493524	Buffer
			OTU_76 cellular organisms;Bacteria;Proteobacteria;delta/epsilon subdivisions;Deltaproteobacteria;Myxococcales;Cystobacterineae;Anaeromyxobacteraceae;Anaeromyxobacter	33.7418	5.16441	0.00924983	0.0493524	Buffer
			OTU_555 cellular organisms;Bacteria;Proteobacteria;Betaproteobacteria;Burkholderiales;Comamonadaceae;Variovorax	23.2997	-4.87239	0.00936954	0.0495461	10URNase
		20U	OTU_47	111.816	6.90549	6.77797e-05	0.0200783	Buffer
			OTU_108 cellular organisms;Bacteria;Proteobacteria;Gammaproteobacteria;Chromatiales;Ectothiorhodospiraceae;Halorhodospira	75.3563	6.33055	0.000149061	0.0200783	Buffer
			OTU_78 cellular organisms;Bacteria;Terrabacteria group;Actinobacteria;Actinobacteria;Streptomycetales;Streptomycetaceae;Streptomyces;Streptomyces albidoflavus group;Streptomyces coelicolor	68.7092	6.19568	0.00020518	0.0200783	Buffer
			OTU_54	102.652	6.36537	0.000191651	0.0200783	Buffer
			OTU_84 cellular organisms;Bacteria;Proteobacteria;Alphaproteobacteria;Rhizobiales;Methylobacteriaceae	130.866	-7.40655	0.000135097	0.0200783	20URNase
			OTU_204	139.128	-7.49542	0.000146343	0.0200783	20URNase
			OTU_52 cellular organisms;Bacteria;Terrabacteria group;Actinobacteria;Actinobacteria;Micrococcales;Microbacteriaceae;Leifsonia	281.531	-8.51611	2.95973e-05	0.0200783	20URNase
			OTU_136 cellular organisms;Bacteria;Proteobacteria;delta/epsilon subdivisions;Deltaproteobacteria;Myxococcales;Nannocystineae;Kofleriaceae;Haliangium	63.3723	6.07748	0.000271258	0.0232264	Buffer
			OTU_132 cellular organisms;Bacteria;Terrabacteria group;Actinobacteria;Actinobacteria;Micrococcales;Microbacteriaceae;Leifsonia	79.8873	6.41573	0.000305912	0.0232833	Buffer
			OTU_66	53.6766	5.40009	0.000730339	0.0268477	Buffer
			OTU_90	73.8886	6.30141	0.00107604	0.0268477	Buffer
			OTU_148	77.0998	6.36353	0.00100696	0.0268477	Buffer
			OTU_297	61.2327	6.02686	0.00142612	0.0268477	Buffer
			OTU_183 cellular organisms;Bacteria;Proteobacteria;Gammaproteobacteria;Xanthomonadales	51.0534	5.75972	0.0010629	0.0268477	Buffer
			OTU_276 cellular organisms;Bacteria;Proteobacteria;Alphaproteobacteria;Rhizobiales;Beijerinckiaceae;Methylocella	45.8261	5.60124	0.00134049	0.0268477	Buffer
			OTU_243	39.8865	5.39719	0.000987547	0.0268477	Buffer
			OTU_50	269.202	-7.42246	0.00135175	0.0268477	20URNase
			OTU_1214	81.0847	-5.06509	0.00110118	0.0268477	20URNase
			OTU_18	314.453	-7.97606	0.000771141	0.0268477	20URNase
			OTU_121 cellular organisms;Bacteria;Proteobacteria;Gammaproteobacteria;Chromatiales;Ectothiorhodospiraceae;Alkalilimnicola	111.759	-6.78171	0.00145017	0.0268477	20URNase
			OTU_147 cellular organisms;Bacteria;Proteobacteria;Gammaproteobacteria;Vibrionales;Vibrionaceae;Aliivibrio;Aliivibrio fischeri	95.3985	-6.94717	0.00122481	0.0268477	20URNase
			OTU_30	121.088	-7.29335	0.00126563	0.0268477	20URNase
			OTU_135	148.94	-7.59401	0.000466501	0.0268477	20URNase
			OTU_37 cellular organisms;Bacteria;Proteobacteria;Alphaproteobacteria;Parvularculales;Parvularculaceae;Parvularcula	169.231	-7.77889	0.000798339	0.0268477	20URNase
			OTU_112 cellular organisms	128.149	-7.37562	0.00117102	0.0268477	20URNase
			OTU_212	86.2876	-6.80122	0.00143328	0.0268477	20URNase
			OTU_186	87.7875	-6.8263	0.00139457	0.0268477	20URNase
			OTU_192 cellular organisms	77.7441	-6.64939	0.00129724	0.0268477	20URNase
			OTU_134 cellular organisms;Bacteria;Proteobacteria;Gammaproteobacteria;Alteromonadales;Idiomarinaceae	121.863	-7.30291	0.000681097	0.0268477	20URNase
			OTU_105 cellular organisms;Bacteria;Terrabacteria group;Cyanobacteria/Melainabacteria group;Cyanobacteria;Oscillatoriophycideae;Chroococcales;Microcystaceae;Microcystis	136.467	-7.46716	0.000553228	0.0268477	20URNase
			OTU_141	111.827	-7.17809	0.00094152	0.0268477	20URNase
			OTU_173	94.1815	-6.9285	0.0012504	0.0268477	20URNase
			OTU_120	123.084	-7.31727	0.00120873	0.0268477	20URNase
			OTU_177	87.6751	-6.8241	0.00108314	0.0268477	20URNase
			OTU_73 cellular organisms;Bacteria;Proteobacteria;Betaproteobacteria;Burkholderiales;Comamonadaceae	137.136	-7.47397	0.00106693	0.0268477	20URNase
			OTU_68 cellular organisms;Bacteria;Proteobacteria;Gammaproteobacteria;Orbales;Orbaceae;Gilliamella	232.78	-8.24064	0.000513302	0.0268477	20URNase
			OTU_153 cellular organisms;Bacteria;Proteobacteria;Alphaproteobacteria;Rhizobiales;Phyllobacteriaceae;Hoeflea	102.152	-7.04635	0.0011084	0.0268477	20URNase
			OTU_188	60.4199	6.00693	0.00149303	0.0269138	Buffer
			OTU_33 cellular organisms;Bacteria;Proteobacteria;Alphaproteobacteria;Rhizobiales;Rhizobiaceae;Rhizobium/Agrobacterium group	64.5056	6.10295	0.00155145	0.0272498	Buffer
			OTU_180 cellular organisms;Bacteria;Proteobacteria;Gammaproteobacteria;Xanthomonadales	52.2091	5.79313	0.00185031	0.028806	Buffer
			OTU_218	73.9884	-6.57727	0.00182678	0.028806	20URNase
			OTU_209	74.8883	-6.59489	0.00179271	0.028806	20URNase
			OTU_272 cellular organisms;Bacteria;Proteobacteria;Betaproteobacteria;Rhodocyclales;Zoogloeaceae	67.7084	-6.44788	0.00177944	0.028806	20URNase
			OTU_214 cellular organisms;Bacteria;Proteobacteria;Alphaproteobacteria;Rhodospirillales;Acetobacteraceae;Acidiphilium	77.7526	-6.64949	0.00169526	0.028806	20URNase
			OTU_61 cellular organisms;Bacteria;Proteobacteria;Betaproteobacteria;Neisseriales;Chromobacteriaceae;Laribacter	55.568	5.8844	0.00196168	0.029819	Buffer
			OTU_225 cellular organisms;Bacteria;Proteobacteria;Alphaproteobacteria;Rhizobiales;Xanthobacteraceae;Starkeya	70.377	-6.50384	0.00200245	0.029819	20URNase
			OTU_267 cellular organisms;Bacteria;Proteobacteria;delta/epsilon subdivisions;Deltaproteobacteria;Myxococcales;Nannocystineae;Kofleriaceae;Haliangium	68.2887	-6.46039	0.00206287	0.0300652	20URNase
			OTU_98	65.8889	-6.40819	0.00217442	0.0310308	20URNase
			OTU_241 cellular organisms;Bacteria;Proteobacteria;Gammaproteobacteria;Oceanospirillales;Oceanospirillaceae;Thalassolituus	64.6889	-6.38137	0.00223335	0.0312213	20URNase
			OTU_143	46.4614	5.6213	0.00258949	0.0319349	Buffer
			OTU_200 cellular organisms;Bacteria;Proteobacteria;delta/epsilon subdivisions;Deltaproteobacteria;Myxococcales;Nannocystineae;Kofleriaceae;Haliangium	44.3297	5.55184	0.00270398	0.0319349	Buffer
			OTU_291	49.112	5.70277	0.00269004	0.0319349	Buffer
			OTU_56 cellular organisms;Bacteria;Proteobacteria;delta/epsilon subdivisions;Deltaproteobacteria;Myxococcales;Nannocystineae;Kofleriaceae;Haliangium	47.684	5.65956	0.00264477	0.0319349	Buffer
			OTU_107 cellular organisms;Bacteria;Proteobacteria;Betaproteobacteria;Burkholderiales;Burkholderiaceae;Ralstonia	57.1894	-6.20139	0.00266081	0.0319349	20URNase
			OTU_198	59.2892	-6.25408	0.00252941	0.0319349	20URNase
			OTU_226 cellular organisms	58.6893	-6.23922	0.0025659	0.0319349	20URNase
			OTU_363 cellular organisms;Bacteria;Proteobacteria;Gammaproteobacteria;Alteromonadales;Psychromonadaceae;Psychromonas	41.6443	-5.73582	0.0024763	0.0319349	20URNase
			OTU_403 cellular organisms;Bacteria;Proteobacteria;Gammaproteobacteria;Xanthomonadales	60.4109	-6.28135	0.00247117	0.0319349	20URNase
			OTU_164 cellular organisms;Bacteria;Terrabacteria group;Actinobacteria;Actinobacteria;Micrococcales;Microbacteriaceae;Leifsonia	38.1282	5.32987	0.00335581	0.0321117	Buffer
			OTU_127	38.1245	5.33015	0.0031955	0.0321117	Buffer
			OTU_451	39.3958	5.3788	0.0030789	0.0321117	Buffer
			OTU_222	25.7325	4.74597	0.00313794	0.0321117	Buffer
			OTU_356 cellular organisms;Bacteria;Proteobacteria;delta/epsilon subdivisions;Deltaproteobacteria;Myxococcales;Nannocystineae;Kofleriaceae;Haliangium	38.5142	5.34552	0.00334331	0.0321117	Buffer
			OTU_208 cellular organisms;Bacteria;Proteobacteria;delta/epsilon subdivisions;Deltaproteobacteria;Desulfovibrionales;Desulfovibrionaceae;Desulfovibrio;Desulfovibrio vulgaris	41.2572	5.44698	0.0028206	0.0321117	Buffer
			OTU_181	41.2862	5.44748	0.00293175	0.0321117	Buffer
			OTU_248 cellular organisms;Bacteria;Terrabacteria group;Actinobacteria	49.8359	-5.99927	0.00327141	0.0321117	20URNase
			OTU_287 cellular organisms;Bacteria;Proteobacteria;Gammaproteobacteria;Chromatiales;Ectothiorhodospiraceae;Alkalilimnicola	52.9896	-6.08983	0.00295885	0.0321117	20URNase
			OTU_354 cellular organisms;Bacteria;Proteobacteria;delta/epsilon subdivisions;Deltaproteobacteria;Myxococcales;Nannocystineae;Kofleriaceae;Haliangium	48.1899	-5.9508	0.00337524	0.0321117	20URNase
			OTU_260 cellular organisms;Bacteria;Proteobacteria;Betaproteobacteria;Burkholderiales;unclassified Burkholderiales;Burkholderiales Genera incertae sedis;Leptothrix	54.4895	-6.13067	0.00284639	0.0321117	20URNase
			OTU_263 cellular organisms;Bacteria;Proteobacteria;Betaproteobacteria;Rhodocyclales;Zoogloeaceae;Thauera	52.0897	-6.06476	0.00302996	0.0321117	20URNase
			OTU_367 cellular organisms;Bacteria;Proteobacteria;Betaproteobacteria	43.6735	-5.80635	0.00332314	0.0321117	20URNase
			OTU_421	29.1511	-5.21003	0.00315129	0.0321117	20URNase
			OTU_285	47.29	-5.92317	0.00346493	0.0325134	20URNase
			OTU_314 cellular organisms;Bacteria;Proteobacteria;delta/epsilon subdivisions;Deltaproteobacteria;Myxococcales;Nannocystineae;Kofleriaceae;Haliangium	39.8914	5.3964	0.00354648	0.0328289	Buffer
			OTU_69	86.822	-5.76892	0.00365869	0.0331754	20URNase
			OTU_312 cellular organisms;Bacteria;Proteobacteria;Gammaproteobacteria;Enterobacterales;Pectobacteriaceae;Dickeya	45.1901	-5.85656	0.00369193	0.0331754	20URNase
			OTU_319	40.3269	-5.68923	0.00372921	0.0331754	20URNase
			OTU_457 cellular organisms;Bacteria;Proteobacteria;Alphaproteobacteria;unclassified Alphaproteobacteria;Polymorphum	35.759	-5.51231	0.00406009	0.0356559	20URNase
			OTU_427	29.9077	4.96984	0.00428936	0.0362742	Buffer
			OTU_194 cellular organisms;Bacteria;Proteobacteria;Betaproteobacteria;Nitrosomonadales;Gallionellaceae;Sideroxydans	40.9903	-5.71335	0.00423898	0.0362742	20URNase
			OTU_389 cellular organisms;Bacteria;Terrabacteria group;Actinobacteria;Actinobacteria;Micromonosporales;Micromonosporaceae	40.9396	-5.71134	0.00426021	0.0362742	20URNase
			OTU_298	50.6087	5.74693	0.00456296	0.0379931	Buffer
			OTU_385 cellular organisms;Bacteria;Proteobacteria;Gammaproteobacteria;Enterobacterales;Pectobacteriaceae;Sodalis	38.8099	-5.63278	0.00460354	0.0379931	20URNase
			OTU_343 cellular organisms;unassigned	31.5211	5.04869	0.00480752	0.0380469	Buffer
			OTU_189	38.3528	5.33961	0.00542755	0.0380469	Buffer
			OTU_316 cellular organisms;Bacteria;Proteobacteria;Gammaproteobacteria;Thiotrichales;Piscirickettsiaceae	35.4148	5.22177	0.00535732	0.0380469	Buffer
			OTU_512 cellular organisms;Bacteria;Proteobacteria;Alphaproteobacteria;Parvularculales;Parvularculaceae;Parvularcula	32.4209	5.08935	0.00540457	0.0380469	Buffer
			OTU_48 cellular organisms;Bacteria;Proteobacteria;delta/epsilon subdivisions;Deltaproteobacteria;Myxococcales;Nannocystineae;Kofleriaceae;Haliangium	29.27	4.9382	0.00528985	0.0380469	Buffer
			OTU_159 cellular organisms;Bacteria;Proteobacteria;delta/epsilon subdivisions;Deltaproteobacteria;Myxococcales;Nannocystineae;Kofleriaceae;Haliangium	31.8677	5.06394	0.00503736	0.0380469	Buffer
			OTU_106 cellular organisms;Bacteria;Proteobacteria;Alphaproteobacteria;Rhizobiales;Phyllobacteriaceae;Hoeflea	158.847	-5.42537	0.00496276	0.0380469	20URNase
			OTU_168	47.1693	5.64341	0.00503359	0.0380469	Buffer
			OTU_387	43.4365	5.52197	0.00519454	0.0380469	Buffer
			OTU_368 cellular organisms;Bacteria;Proteobacteria;Betaproteobacteria;Nitrosomonadales;Methylophilaceae;Methylovorus	35.2907	-5.49301	0.00528586	0.0380469	20URNase
			OTU_396 cellular organisms;Bacteria;Terrabacteria group;Actinobacteria;Actinobacteria;Micromonosporales;Micromonosporaceae	34.3907	-5.45493	0.00549876	0.0380469	20URNase
			OTU_418	34.6907	-5.46773	0.00542596	0.0380469	20URNase
			OTU_423 cellular organisms;Bacteria;Proteobacteria;Gammaproteobacteria;Cellvibrionales;Cellvibrionaceae;Cellvibrio	35.8907	-5.51786	0.00515262	0.0380469	20URNase
			OTU_416	28.7487	-5.18997	0.00489378	0.0380469	20URNase
			OTU_429 cellular organisms;Bacteria;Proteobacteria;Alphaproteobacteria;Rhizobiales;Aurantimonadaceae;Martelella	35.4633	-5.49998	0.00526385	0.0380469	20URNase
			OTU_460	34.5506	-5.46153	0.00547744	0.0380469	20URNase
			OTU_414	33.4908	-5.41581	0.00572906	0.039244	20URNase
			OTU_528	35.1195	5.20783	0.00591478	0.0397218	Buffer
			OTU_1015 cellular organisms;Bacteria;Terrabacteria group;Actinobacteria;Actinobacteria;Propionibacteriales;Nocardioidaceae	33.0294	-5.39508	0.00587368	0.0397218	20URNase
			OTU_233	24.9194	4.69812	0.00609225	0.0398684	Buffer
			OTU_145 cellular organisms;Bacteria;Proteobacteria;delta/epsilon subdivisions;Deltaproteobacteria;Myxococcales;Nannocystineae;Kofleriaceae;Haliangium	27.293	4.83371	0.00611122	0.0398684	Buffer
			OTU_547 cellular organisms;Bacteria;Proteobacteria;delta/epsilon subdivisions;Deltaproteobacteria;Myxococcales;Nannocystineae;Kofleriaceae;Haliangium	32.2909	-5.36194	0.00606727	0.0398684	20URNase
			OTU_258 cellular organisms;Bacteria;Proteobacteria;delta/epsilon subdivisions;Deltaproteobacteria;Desulfovibrionales;Desulfohalobiaceae;Desulfohalobium	55.3998	5.87977	0.00629173	0.0406588	Buffer
			OTU_331	35.0214	5.20523	0.00654295	0.0418871	Buffer
			OTU_593 cellular organisms;Bacteria;Terrabacteria group;Firmicutes;Clostridia;Thermoanaerobacterales;Thermoanaerobacteraceae;Moorella group;Moorella;Moorella thermoacetica	26.0437	4.33284	0.00678201	0.0423797	Buffer
			OTU_57	52.2036	5.79244	0.00683913	0.0423797	Buffer
			OTU_572 cellular organisms;Bacteria;Proteobacteria;Gammaproteobacteria;Methylococcales;Methylococcaceae;Methylococcus	26.0568	4.76444	0.00672009	0.0423797	Buffer
			OTU_545 cellular organisms;Bacteria;Proteobacteria;Gammaproteobacteria;Enterobacterales;Morganellaceae;Morganella;Morganella morganii;Morganella morganii subsp. morganii	29.891	-5.24777	0.00686737	0.0423797	20URNase
			OTU_352 cellular organisms;Bacteria;Proteobacteria;Alphaproteobacteria;Rhizobiales;Aurantimonadaceae;Martelella	29.591	-5.23284	0.00698134	0.0426984	20URNase
			OTU_495 cellular organisms;Bacteria;Proteobacteria;Gammaproteobacteria;Oceanospirillales	29.6158	-5.23271	0.00708032	0.0429205	20URNase
			OTU_213 cellular organisms;Bacteria;Terrabacteria group;Actinobacteria;Actinobacteria;Micrococcales;Sanguibacteraceae	33.2206	5.12514	0.00731739	0.0439685	Buffer
			OTU_163 cellular organisms;Bacteria;Terrabacteria group;Actinobacteria;Actinobacteria;Micromonosporales;Micromonosporaceae	26.2236	4.77262	0.00756017	0.0444955	Buffer
			OTU_91	24.8735	4.69453	0.00766492	0.0444955	Buffer
			OTU_1033 cellular organisms;Bacteria;Proteobacteria;Betaproteobacteria;Neisseriales	35.2638	5.21386	0.00766378	0.0444955	Buffer
			OTU_472 cellular organisms;Bacteria;Proteobacteria;Gammaproteobacteria;Xanthomonadales;Xanthomonadaceae	28.0911	-5.15578	0.00760416	0.0444955	20URNase
			OTU_336 cellular organisms;Bacteria;Proteobacteria;Gammaproteobacteria;Xanthomonadales;Xanthomonadaceae;Xanthomonas;Xanthomonas citri group	25.0178	4.70304	0.00780721	0.0449407	Buffer
			OTU_447 cellular organisms;Bacteria;Proteobacteria;Betaproteobacteria;Neisseriales;Chromobacteriaceae;Laribacter	23.7619	4.62486	0.00836619	0.0468753	Buffer
			OTU_422 cellular organisms;Bacteria;Proteobacteria;Gammaproteobacteria;Cellvibrionales;Cellvibrionaceae;Saccharophagus	33.1473	5.12205	0.00842917	0.0468753	Buffer
			OTU_1572	28.4551	-4.11366	0.00839721	0.0468753	20URNase
			OTU_517	26.2912	-5.05754	0.00848545	0.0468753	20URNase
			OTU_552	26.6403	-5.07681	0.00832856	0.0468753	20URNase
			OTU_289	35.1624	5.21111	0.0085892	0.0470184	Buffer
			OTU_582 cellular organisms;Bacteria;Proteobacteria;Gammaproteobacteria;Xanthomonadales	25.9912	-5.04049	0.00864863	0.0470184	20URNase
			OTU_723	25.7276	-5.02502	0.00882466	0.0475976	20URNase
			OTU_616	19.0575	4.29199	0.00899939	0.0477875	Buffer
			OTU_359	34.2196	5.17086	0.00894701	0.0477875	Buffer
			OTU_110 cellular organisms;Bacteria;Proteobacteria;Gammaproteobacteria;Chromatiales;Ectothiorhodospiraceae;Alkalilimnicola	123.241	-5.02585	0.00921683	0.0481949	20URNase
			OTU_506	25.0913	-4.98811	0.00916958	0.0481949	20URNase
			OTU_269 cellular organisms;Bacteria;Proteobacteria;Gammaproteobacteria;Chromatiales;Chromatiaceae;Thioflavicoccus	22.8614	4.56917	0.00932951	0.0484145	Buffer
			OTU_348 cellular organisms;Bacteria;Proteobacteria;Gammaproteobacteria;Chromatiales;Chromatiaceae;Thioflavicoccus	27.7146	4.85765	0.00955199	0.0491964	Buffer
			OTU_40	29.7728	4.96429	0.00975932	0.0495195	Buffer
			OTU_412 cellular organisms;Bacteria;Proteobacteria;Betaproteobacteria;Burkholderiales;Burkholderiaceae;Ralstonia	32.9116	5.11145	0.00971442	0.0495195	Buffer
			OTU_333 cellular organisms;Bacteria;Proteobacteria;delta/epsilon subdivisions;Deltaproteobacteria;Myxococcales;Sorangiineae;Polyangiaceae;Sorangium	31.6251	5.05204	0.0103536	0.0495352	Buffer
			OTU_459	25.1976	4.71286	0.0106214	0.0495352	Buffer
			OTU_309 cellular organisms;Bacteria;Proteobacteria;Gammaproteobacteria;Alteromonadales;Alteromonadaceae	28.3865	4.89112	0.0108296	0.0495352	Buffer
			OTU_439 cellular organisms;Bacteria;Proteobacteria;Alphaproteobacteria;Rhodobacterales;Hyphomonadaceae;Hirschia	20.8032	4.42698	0.0109007	0.0495352	Buffer
			OTU_264 cellular organisms;Bacteria;Proteobacteria;Alphaproteobacteria;Rhizobiales;Xanthobacteraceae;Starkeya	18.4575	4.24538	0.00995469	0.0495352	Buffer
			OTU_171	26.0962	4.76786	0.0100856	0.0495352	Buffer
			OTU_452 cellular organisms;Bacteria;Proteobacteria;Gammaproteobacteria;Alteromonadales;Shewanellaceae;Shewanella;Shewanella oneidensis	24.5657	4.67514	0.0110425	0.0495352	Buffer
			OTU_334 cellular organisms;Bacteria;Proteobacteria;Gammaproteobacteria;Chromatiales;Ectothiorhodospiraceae;Halorhodospira	27.0334	4.81839	0.0108283	0.0495352	Buffer
			OTU_103 cellular organisms;Bacteria;Proteobacteria;Gammaproteobacteria;Enterobacterales;Pectobacteriaceae;Sodalis	28.1205	4.87726	0.0109739	0.0495352	Buffer
			OTU_360	36.8801	5.28025	0.0107717	0.0495352	Buffer
			OTU_536 cellular organisms;Bacteria;Proteobacteria;Gammaproteobacteria;Methylococcales;Methylococcaceae;Methylococcus	30.5305	4.9998	0.0109182	0.0495352	Buffer
			OTU_88	37.4092	5.30133	0.0105718	0.0495352	Buffer
			OTU_266 cellular organisms;Bacteria;Proteobacteria;Betaproteobacteria;Neisseriales	37.1447	5.29083	0.0106709	0.0495352	Buffer
			OTU_586 cellular organisms;Bacteria;Proteobacteria;Gammaproteobacteria;Alteromonadales;Shewanellaceae;Shewanella;Shewanella oneidensis	30.7951	5.01264	0.0107706	0.0495352	Buffer
			OTU_642	22.9914	-4.85795	0.0105946	0.0495352	20URNase
			OTU_622 cellular organisms;Bacteria;Proteobacteria;Gammaproteobacteria;unclassified Gammaproteobacteria;Thiolapillus	22.3915	-4.8185	0.0110641	0.0495352	20URNase
			OTU_603	23.2937	-4.87706	0.0104029	0.0495352	20URNase
			OTU_1231	22.6852	-4.83757	0.0108654	0.0495352	20URNase
		40U	OTU_19	313.489	8.36234	1.43931e-06	0.000817529	Buffer
			OTU_28 cellular organisms;Bacteria;Proteobacteria;delta/epsilon subdivisions;Deltaproteobacteria;Desulfovibrionales;Desulfovibrionaceae;Desulfovibrio;Desulfovibrio vulgaris	190.662	7.64216	7.90488e-06	0.00224499	Buffer
			OTU_3 cellular organisms;Bacteria;Proteobacteria;Gammaproteobacteria;Alteromonadales;Idiomarinaceae	1550.16	-11.1429	2.56717e-05	0.0048605	40URNase
			OTU_10 cellular organisms;Bacteria;Proteobacteria;Gammaproteobacteria;Chromatiales;Ectothiorhodospiraceae;Alkalilimnicola	116.176	6.92276	3.61234e-05	0.00512952	Buffer
			OTU_35 cellular organisms;Bacteria;Proteobacteria;Alphaproteobacteria;Rhizobiales;Phyllobacteriaceae;Hoeflea	105.16	6.7784	7.08334e-05	0.00682695	Buffer
			OTU_77 cellular organisms;Bacteria;Proteobacteria;Betaproteobacteria;Nitrosomonadales;Methylophilaceae;Methylovorus	90.7	6.56264	7.21157e-05	0.00682695	Buffer
			OTU_20 cellular organisms;Bacteria;Proteobacteria;Gammaproteobacteria;Chromatiales;Ectothiorhodospiraceae;Halorhodospira	98.6697	6.68474	9.15642e-05	0.00742978	Buffer
			OTU_108 cellular organisms;Bacteria;Proteobacteria;Gammaproteobacteria;Chromatiales;Ectothiorhodospiraceae;Halorhodospira	67.0801	6.12176	0.000157299	0.00747771	Buffer
			OTU_51 cellular organisms;Bacteria;Terrabacteria group;Actinobacteria;Actinobacteria;Streptomycetales;Streptomycetaceae;Streptomyces;Streptomyces albidoflavus group;Streptomyces coelicolor	74.3361	6.27158	0.000140693	0.00747771	Buffer
			OTU_111	77.9203	5.91418	0.000172493	0.00747771	Buffer
			OTU_78 cellular organisms;Bacteria;Terrabacteria group;Actinobacteria;Actinobacteria;Streptomycetales;Streptomycetaceae;Streptomyces;Streptomyces albidoflavus group;Streptomyces coelicolor	60.2981	5.96592	0.000223805	0.00747771	Buffer
			OTU_27 cellular organisms;Bacteria;Proteobacteria;Betaproteobacteria;Nitrosomonadales;Sterolibacteriaceae;Sulfuritalea	61.8919	6.00354	0.000209844	0.00747771	Buffer
			OTU_126	386.257	-9.13693	0.000189284	0.00747771	40URNase
			OTU_1563	250.776	-8.51347	0.000113609	0.00747771	40URNase
			OTU_178	107.023	-7.28112	0.000211989	0.00747771	40URNase
			OTU_80 cellular organisms;Bacteria;Proteobacteria;Alphaproteobacteria;Sphingomonadales;Sphingomonadaceae;Sphingopyxis	194.537	-8.14619	0.000171463	0.00747771	40URNase
			OTU_55 cellular organisms;Bacteria;Proteobacteria;Alphaproteobacteria;Rhizobiales;Bradyrhizobiaceae;Rhodopseudomonas	350.515	-8.99666	0.000216214	0.00747771	40URNase
			OTU_9	115.469	6.91391	0.000283421	0.00818028	Buffer
			OTU_107 cellular organisms;Bacteria;Proteobacteria;Betaproteobacteria;Burkholderiales;Burkholderiaceae;Ralstonia	286.003	-8.7027	0.000288038	0.00818028	40URNase
			OTU_74	296.274	-8.7537	0.000274087	0.00818028	40URNase
			OTU_136 cellular organisms;Bacteria;Proteobacteria;delta/epsilon subdivisions;Deltaproteobacteria;Myxococcales;Nannocystineae;Kofleriaceae;Haliangium	54.9875	5.83096	0.000309171	0.00836233	Buffer
			OTU_132 cellular organisms;Bacteria;Terrabacteria group;Actinobacteria;Actinobacteria;Micrococcales;Microbacteriaceae;Leifsonia	70.7752	6.20022	0.000335691	0.00866692	Buffer
			OTU_34 cellular organisms;Bacteria;Proteobacteria;delta/epsilon subdivisions;Deltaproteobacteria;Myxococcales;Nannocystineae;Kofleriaceae;Haliangium	122.423	5.59319	0.000432177	0.0106475	Buffer
			OTU_92	208.011	-8.24225	0.000449893	0.0106475	40URNase
			OTU_66	48.6532	5.64997	0.000501461	0.0113932	Buffer
			OTU_125 cellular organisms;Bacteria;Proteobacteria;Gammaproteobacteria;Alteromonadales;Alteromonadaceae;Glaciecola	168.534	-7.93766	0.000602366	0.0131594	40URNase
			OTU_85 cellular organisms	83.3667	6.43874	0.000628057	0.0132125	Buffer
			OTU_97 cellular organisms;Bacteria;Proteobacteria;delta/epsilon subdivisions;Deltaproteobacteria;Myxococcales;Nannocystineae;Kofleriaceae;Haliangium	157.3	-7.83778	0.00066283	0.013446	40URNase
			OTU_119 cellular organisms;Bacteria;Proteobacteria;Gammaproteobacteria;Chromatiales;Ectothiorhodospiraceae;Halorhodospira	150.881	-7.77743	0.000702184	0.0137531	40URNase
			OTU_65	62.7715	6.02523	0.00126273	0.0179308	Buffer
			OTU_90	69.1288	6.16514	0.00112439	0.0179308	Buffer
			OTU_148	73.0444	6.24562	0.00103254	0.0179308	Buffer
			OTU_96	39.9768	5.36149	0.00120221	0.0179308	Buffer
			OTU_183 cellular organisms;Bacteria;Proteobacteria;Gammaproteobacteria;Xanthomonadales	48.0543	5.63118	0.00123453	0.0179308	Buffer
			OTU_162	49.2152	5.66668	0.00119315	0.0179308	Buffer
			OTU_71 cellular organisms;Bacteria;Proteobacteria;Alphaproteobacteria;Rhodospirillales;Rhodospirillaceae;Pararhodospirillum	103.174	-7.2266	0.00115638	0.0179308	40URNase
			OTU_196 cellular organisms;Bacteria;Proteobacteria;Gammaproteobacteria;unclassified Gammaproteobacteria;unclassified Gammaproteobacteria (miscellaneous)	107.443	-7.28543	0.00109399	0.0179308	40URNase
			OTU_165	116.591	-7.40395	0.000978086	0.0179308	40URNase
			OTU_130	116.286	-7.40015	0.000981608	0.0179308	40URNase
			OTU_176 cellular organisms;Bacteria;Proteobacteria;Alphaproteobacteria;Rhizobiales;Hyphomicrobiaceae;Hyphomicrobium	105.948	-7.26485	0.00114218	0.0179308	40URNase
			OTU_49 cellular organisms;Bacteria;Proteobacteria;Gammaproteobacteria;Xanthomonadales;Xanthomonadaceae;Xanthomonas;Xanthomonas citri group	48.5919	5.64796	0.0013338	0.0180381	Buffer
			OTU_203 cellular organisms;Bacteria;Proteobacteria;Alphaproteobacteria;Rhodospirillales;Rhodospirillaceae;Thalassospira	95.9979	-7.12169	0.00130697	0.0180381	40URNase
			OTU_29 cellular organisms;Bacteria;Terrabacteria group;Actinobacteria;Actinobacteria;Pseudonocardiales;Pseudonocardiaceae;Pseudonocardia	92.3562	6.16442	0.00136912	0.0180851	Buffer
			OTU_243	34.332	5.13673	0.00142308	0.0183706	Buffer
			OTU_129	85.4893	-6.95355	0.00149473	0.0188668	40URNase
			OTU_115 cellular organisms;Bacteria;Proteobacteria;Gammaproteobacteria;Alteromonadales;Alteromonadaceae;Marinobacter	31.5683	5.01085	0.00154548	0.0190833	Buffer
			OTU_188	56.7509	5.87591	0.0016154	0.0192693	Buffer
			OTU_297	54.9382	5.82891	0.00163608	0.0192693	Buffer
			OTU_139	41.9932	5.43242	0.00176409	0.0192693	Buffer
			OTU_201	30.162	4.9433	0.00168392	0.0192693	Buffer
			OTU_276 cellular organisms;Bacteria;Proteobacteria;Alphaproteobacteria;Rhizobiales;Beijerinckiaceae;Methylocella	41.0085	5.39838	0.00173328	0.0192693	Buffer
			OTU_33 cellular organisms;Bacteria;Proteobacteria;Alphaproteobacteria;Rhizobiales;Rhizobiaceae;Rhizobium/Agrobacterium group	58.4232	5.91901	0.00173476	0.0192693	Buffer
			OTU_100	53.326	5.78446	0.00183031	0.0196154	Buffer
			OTU_240 cellular organisms;Bacteria;Proteobacteria;Betaproteobacteria;Burkholderiales;unclassified Burkholderiales;Burkholderiales Genera incertae sedis;Methylibium	71.4631	-6.69294	0.00190523	0.0196758	40URNase
			OTU_288	54.0829	-6.28734	0.00189222	0.0196758	40URNase
			OTU_274 cellular organisms;Bacteria;Proteobacteria;Betaproteobacteria;Rhodocyclales;Zoogloeaceae;Thauera	52.2534	-6.23709	0.00200585	0.020345	40URNase
			OTU_247 cellular organisms;Bacteria;Terrabacteria group;Chloroflexi;Chloroflexia;Chloroflexales;Roseiflexineae;Roseiflexaceae;Roseiflexus	36.5748	5.22783	0.00214337	0.0209902	Buffer
			OTU_259	65.9746	-6.5766	0.00212219	0.0209902	40URNase
			OTU_180 cellular organisms;Bacteria;Proteobacteria;Gammaproteobacteria;Xanthomonadales	46.3858	5.58025	0.00227186	0.0217289	Buffer
			OTU_61 cellular organisms;Bacteria;Proteobacteria;Betaproteobacteria;Neisseriales;Chromobacteriaceae;Laribacter	50.2207	5.69685	0.0022953	0.0217289	Buffer
			OTU_364	46.7649	-6.07489	0.00242278	0.0222554	40URNase
			OTU_372	40.1579	-5.85147	0.00242928	0.0222554	40URNase
			OTU_253	56.2173	-6.34331	0.00263381	0.0233751	40URNase
			OTU_322 cellular organisms;Bacteria;Proteobacteria;Betaproteobacteria;Nitrosomonadales;Nitrosomonadaceae;Nitrosomonas	44.9354	-6.01651	0.0025934	0.0233751	40URNase
			OTU_101	229.887	-5.97793	0.00300174	0.0262306	40URNase
			OTU_143	42.9941	5.46756	0.00311346	0.0263434	Buffer
			OTU_291	45.6781	5.55679	0.00314336	0.0263434	Buffer
			OTU_304	40.0567	-5.84815	0.00315379	0.0263434	40URNase
			OTU_56 cellular organisms;Bacteria;Proteobacteria;delta/epsilon subdivisions;Deltaproteobacteria;Myxococcales;Nannocystineae;Kofleriaceae;Haliangium	43.2696	5.47733	0.00323387	0.0266209	Buffer
			OTU_379 cellular organisms;Bacteria;Elusimicrobia;Elusimicrobia;Elusimicrobiales;Elusimicrobiaceae;Elusimicrobium	38.2272	-5.77958	0.00341369	0.0276997	40URNase
			OTU_36	47.8195	5.19545	0.00383312	0.0283591	Buffer
			OTU_185 cellular organisms;Bacteria;Proteobacteria;delta/epsilon subdivisions;Deltaproteobacteria;Myxococcales;Nannocystineae;Kofleriaceae;Haliangium	24.8009	4.64871	0.00378791	0.0283591	Buffer
			OTU_124	37.162	5.2525	0.0037433	0.0283591	Buffer
			OTU_273 cellular organisms;Bacteria;Proteobacteria;delta/epsilon subdivisions;Epsilonproteobacteria;Campylobacterales;Campylobacteraceae;Sulfurospirillum	29.9106	4.9314	0.0038898	0.0283591	Buffer
			OTU_208 cellular organisms;Bacteria;Proteobacteria;delta/epsilon subdivisions;Deltaproteobacteria;Desulfovibrionales;Desulfovibrionaceae;Desulfovibrio;Desulfovibrio vulgaris	34.985	5.1647	0.00397458	0.0283591	Buffer
			OTU_181	36.7376	5.23585	0.00386542	0.0283591	Buffer
			OTU_1436	68.7364	-4.79933	0.00399424	0.0283591	40URNase
			OTU_321	35.7879	-5.68276	0.00381669	0.0283591	40URNase
			OTU_393 cellular organisms;Bacteria;Proteobacteria;delta/epsilon subdivisions;Deltaproteobacteria;Myxococcales;Nannocystineae;Kofleriaceae;Haliangium	35.483	-5.67019	0.00387218	0.0283591	40URNase
			OTU_441 cellular organisms;Bacteria;Proteobacteria;Alphaproteobacteria;Rhizobiales;Xanthobacteraceae;Xanthobacter	35.178	-5.65751	0.00392891	0.0283591	40URNase
			OTU_164 cellular organisms;Bacteria;Terrabacteria group;Actinobacteria;Actinobacteria;Micrococcales;Microbacteriaceae;Leifsonia	34.6427	5.14833	0.00437972	0.02939	Buffer
			OTU_314 cellular organisms;Bacteria;Proteobacteria;delta/epsilon subdivisions;Deltaproteobacteria;Myxococcales;Nannocystineae;Kofleriaceae;Haliangium	37.1706	5.2522	0.00439796	0.02939	Buffer
			OTU_451	33.8266	5.11446	0.00431349	0.02939	Buffer
			OTU_234	22.0766	4.47737	0.00439814	0.02939	Buffer
			OTU_515	33.0436	-5.56546	0.00436428	0.02939	40URNase
			OTU_483	31.824	-5.5101	0.00464701	0.0306919	40URNase
			OTU_356 cellular organisms;Bacteria;Proteobacteria;delta/epsilon subdivisions;Deltaproteobacteria;Myxococcales;Nannocystineae;Kofleriaceae;Haliangium	32.5626	5.05839	0.00480542	0.0313733	Buffer
			OTU_12 cellular organisms;Bacteria;Proteobacteria;delta/epsilon subdivisions;Deltaproteobacteria;Myxococcales;Nannocystineae;Kofleriaceae;Haliangium	81.9563	4.27429	0.00496527	0.0320485	Buffer
			OTU_117 cellular organisms;Bacteria;Deferribacteres;Deferribacteres;Deferribacterales;Deferribacteraceae;Denitrovibrio	30.6811	4.96959	0.0051383	0.0327928	Buffer
			OTU_298	46.8369	5.59385	0.00525138	0.033142	Buffer
			OTU_593 cellular organisms;Bacteria;Terrabacteria group;Firmicutes;Clostridia;Thermoanaerobacterales;Thermoanaerobacteraceae;Moorella group;Moorella;Moorella thermoacetica	24.0815	4.60408	0.00545165	0.0340279	Buffer
			OTU_58 cellular organisms;Bacteria;Proteobacteria;Gammaproteobacteria;Chromatiales;Ectothiorhodospiraceae;Thioalkalivibrio	28.7961	4.87547	0.00587716	0.0360387	Buffer
			OTU_168	43.6566	5.49018	0.0059007	0.0360387	Buffer
			OTU_427	26.5022	4.75006	0.00600315	0.0360712	Buffer
			OTU_1112	20.4979	-4.04663	0.00608056	0.0360712	40URNase
			OTU_86 cellular organisms;Bacteria;Proteobacteria;Gammaproteobacteria;Chromatiales;Ectothiorhodospiraceae;Halorhodospira	28.3069	4.84998	0.00609655	0.0360712	Buffer
			OTU_387	40.1743	5.36741	0.00624095	0.036545	Buffer
			OTU_361 cellular organisms;Bacteria;Proteobacteria;Betaproteobacteria;Burkholderiales;Alcaligenaceae;Pusillimonas	27.2416	4.79262	0.00655169	0.0379731	Buffer
			OTU_159 cellular organisms;Bacteria;Proteobacteria;delta/epsilon subdivisions;Deltaproteobacteria;Myxococcales;Nannocystineae;Kofleriaceae;Haliangium	28.7066	4.86886	0.00676531	0.0388151	Buffer
			OTU_343 cellular organisms;unassigned	26.7937	4.76794	0.00701872	0.0395904	Buffer
			OTU_512 cellular organisms;Bacteria;Proteobacteria;Alphaproteobacteria;Parvularculales;Parvularculaceae;Parvularcula	29.5263	4.91054	0.00710161	0.0395904	Buffer
			OTU_315	26.1325	4.72986	0.00710954	0.0395904	Buffer
			OTU_528	32.3606	5.04678	0.00750048	0.0413619	Buffer
			OTU_1168	23.6711	-5.07111	0.00772484	0.0421895	40URNase
			OTU_189	30.9156	4.9824	0.00818197	0.0430311	Buffer
			OTU_316 cellular organisms;Bacteria;Proteobacteria;Gammaproteobacteria;Thiotrichales;Piscirickettsiaceae	28.7568	4.8747	0.00813373	0.0430311	Buffer
			OTU_38 cellular organisms;unassigned	38.2652	4.86428	0.00816414	0.0430311	Buffer
			OTU_258 cellular organisms;Bacteria;Proteobacteria;delta/epsilon subdivisions;Deltaproteobacteria;Desulfovibrionales;Desulfohalobiaceae;Desulfohalobium	51.2978	5.72779	0.00810159	0.0430311	Buffer
			OTU_57	49.9395	5.68799	0.00852181	0.0444072	Buffer
			OTU_145 cellular organisms;Bacteria;Proteobacteria;delta/epsilon subdivisions;Deltaproteobacteria;Myxococcales;Nannocystineae;Kofleriaceae;Haliangium	23.8295	4.59133	0.00862268	0.0445244	Buffer
			OTU_271 cellular organisms;Bacteria;Proteobacteria;Alphaproteobacteria;Rhodospirillales	24.1003	4.60674	0.00896334	0.0453286	Buffer
			OTU_157	21.3422	4.42511	0.00901784	0.0453286	Buffer
			OTU_233	21.3658	4.42815	0.00887148	0.0453286	Buffer
			OTU_1576	21.1519	-4.90556	0.00917031	0.0456907	40URNase
			OTU_296 cellular organisms;Bacteria;Proteobacteria;delta/epsilon subdivisions;Deltaproteobacteria;Myxococcales;Nannocystineae;Kofleriaceae;Haliangium	17.1248	4.09332	0.00932366	0.0460508	Buffer
			OTU_572 cellular organisms;Bacteria;Proteobacteria;Gammaproteobacteria;Methylococcales;Methylococcaceae;Methylococcus	22.7789	4.52351	0.00944669	0.0461854	Buffer
			OTU_1033 cellular organisms;Bacteria;Proteobacteria;Betaproteobacteria;Neisseriales	32.6481	5.05988	0.00951355	0.0461854	Buffer
			OTU_331	28.2274	4.8471	0.00995932	0.0474672	Buffer
			OTU_840 cellular organisms;Bacteria;Proteobacteria;Alphaproteobacteria;Rhizobiales;Phyllobacteriaceae;Hoeflea	19.9322	-4.81707	0.0101019	0.0474672	40URNase
			OTU_730 cellular organisms;Bacteria;Proteobacteria;Gammaproteobacteria;Aeromonadales;Aeromonadaceae;Aeromonas;Aeromonas hydrophila;Aeromonas hydrophila subsp. hydrophila	20.1068	-4.82808	0.0101119	0.0474672	40URNase
			OTU_1386	20.1068	-4.82808	0.0101119	0.0474672	40URNase
			OTU_447 cellular organisms;Bacteria;Proteobacteria;Betaproteobacteria;Neisseriales;Chromobacteriaceae;Laribacter	22.3901	4.49438	0.0105499	0.0475896	Buffer
			OTU_95	17.1118	4.09255	0.0104562	0.0475896	Buffer
			OTU_336 cellular organisms;Bacteria;Proteobacteria;Gammaproteobacteria;Xanthomonadales;Xanthomonadaceae;Xanthomonas;Xanthomonas citri group	22.4037	4.49743	0.0105568	0.0475896	Buffer
			OTU_91	22.1161	4.47829	0.0104814	0.0475896	Buffer
			OTU_422 cellular organisms;Bacteria;Proteobacteria;Gammaproteobacteria;Cellvibrionales;Cellvibrionaceae;Saccharophagus	30.6911	4.96787	0.010513	0.0475896	Buffer
			OTU_484	205.968	-3.91696	0.0108947	0.0480314	40URNase
			OTU_22 cellular organisms;Bacteria;Proteobacteria;Gammaproteobacteria;Chromatiales;Chromatiaceae;Thioflavicoccus	24.1782	4.61584	0.0109081	0.0480314	Buffer
			OTU_156 cellular organisms;Bacteria;Proteobacteria;Alphaproteobacteria;Rhizobiales;Phyllobacteriaceae;Hoeflea	21.5119	4.43669	0.0109085	0.0480314	Buffer
			OTU_762 cellular organisms;Bacteria;Proteobacteria;delta/epsilon subdivisions;Deltaproteobacteria;Myxococcales;Cystobacterineae;Anaeromyxobacteraceae;Anaeromyxobacter	18.7125	-4.72281	0.0111811	0.0488527	40URNase
