# Supplementary material for: Differential ratio amplicons (R amp) for the evaluation of RNA integrity extracted from complex environmental samples
Source: Environ Microbiol. 2019 Feb 12;21(2):827–44. doi: 10.1111/1462-2920.14516 (PMC6392129; doi:10.1111/1462-2920.14516)
Supplement: Supplementary file 5 — Additional file 5 [file EMI-21-827-s005.xlsx]

## Sheet: Sheet1
The sequencing data are available on the European Nucleotide Archive under the study accession number: PRJEB28215 (http://www.ebi.ac.uk/ena/data/view/PRJEB28215)
On the above repository, details of the samples are as follows
Sample_ID	Forward_FASTQ_FILE	REVERSE_FASTQ_FILE	Treatment_Group
0U_1_16S	0U_1_16S_R1.fastq.gz	0U_1_16S_R2.fastq.gz	0URNase I (buffer only)
0U_1_BamoA	0U_1_BamoA_R1.fastq.gz	0U_1_BamoA_R2.fastq.gz	0URNase I (buffer only)
0U_1_glnA	0U_1_glnA_R1.fastq.gz	0U_1_glnA_R2.fastq.gz	0URNase I (buffer only)
0U_2_16S	0U_2_16S_R1.fastq.gz	0U_2_16S_R2.fastq.gz	0URNase I (buffer only)
0U_2_BamoA	0U_2_BamoA_R1.fastq.gz	0U_2_BamoA_R2.fastq.gz	0URNase I (buffer only)
0U_2_glnA	0U_2_glnA_R1.fastq.gz	0U_2_glnA_R2.fastq.gz	0URNase I (buffer only)
0U_3_16S	0U_3_16S_R1.fastq.gz	0U_3_16S_R2.fastq.gz	0URNase I (buffer only)
0U_3_BamoA	0U_3_BamoA_R1.fastq.gz	0U_3_BamoA_R2.fastq.gz	0URNase I (buffer only)
0U_3_glnA	0U_3_glnA_R1.fastq.gz	0U_3_glnA_R2.fastq.gz	0URNase I (buffer only)
10U_1_16S	10U_1_16S_R1.fastq.gz	10U_1_16S_R2.fastq.gz	10URNase I
10U_1_BamoA	10U_1_BamoA_R1.fastq.gz	10U_1_BamoA_R2.fastq.gz	10URNase I
10U_1_glnA	10U_1_glnA_R1.fastq.gz	10U_1_glnA_R2.fastq.gz	10URNase I
10U_2_16S	10U_2_16S_R1.fastq.gz	10U_2_16S_R2.fastq.gz	10URNase I
10U_2_BamoA	10U_2_BamoA_R1.fastq.gz	10U_2_BamoA_R2.fastq.gz	10URNase I
10U_2_glnA	10U_2_glnA_R1.fastq.gz	10U_2_glnA_R2.fastq.gz	10URNase I
10U_3_16S	10U_3_16S_R1.fastq.gz	10U_3_16S_R2.fastq.gz	10URNase I
10U_3_BamoA	10U_3_BamoA_R1.fastq.gz	10U_3_BamoA_R2.fastq.gz	10URNase I
10U_3_glnA	10U_3_glnA_R1.fastq.gz	10U_3_glnA_R2.fastq.gz	10URNase I
20U_1_16S	20U_1_16S_R1.fastq.gz	20U_1_16S_R2.fastq.gz	20URNase I
20U_1_BamoA	20U_1_BamoA_R1.fastq.gz	20U_1_BamoA_R2.fastq.gz	20URNase I
20U_1_glnA	20U_1_glnA_R1.fastq.gz	20U_1_glnA_R2.fastq.gz	20URNase I
20U_2_16S	20U_2_16S_R1.fastq.gz	20U_2_16S_R2.fastq.gz	20URNase I
20U_2_BamoA	20U_2_BamoA_R1.fastq.gz	20U_2_BamoA_R2.fastq.gz	20URNase I
20U_2_glnA	20U_2_glnA_R1.fastq.gz	20U_2_glnA_R2.fastq.gz	20URNase I
20U_3_16S	20U_3_16S_R1.fastq.gz	20U_3_16S_R2.fastq.gz	20URNase I
20U_3_BamoA	20U_3_BamoA_R1.fastq.gz	20U_3_BamoA_R2.fastq.gz	20URNase I
20U_3_glnA	20U_3_glnA_R1.fastq.gz	20U_3_glnA_R2.fastq.gz	20URNase I
2U_1_16S	2U_1_16S_R1.fastq.gz	2U_1_16S_R2.fastq.gz	2URNase I
2U_1_BamoA	2U_1_BamoA_R1.fastq.gz	2U_1_BamoA_R2.fastq.gz	2URNase I
2U_1_glnA	2U_1_glnA_R1.fastq.gz	2U_1_glnA_R2.fastq.gz	2URNase I
2U_2_16S	2U_2_16S_R1.fastq.gz	2U_2_16S_R2.fastq.gz	2URNase I
2U_2_BamoA	2U_2_BamoA_R1.fastq.gz	2U_2_BamoA_R2.fastq.gz	2URNase I
2U_2_glnA	2U_2_glnA_R1.fastq.gz	2U_2_glnA_R2.fastq.gz	2URNase I
2U_3_16S	2U_3_16S_R1.fastq.gz	2U_3_16S_R2.fastq.gz	2URNase I
2U_3_BamoA	2U_3_BamoA_R1.fastq.gz	2U_3_BamoA_R2.fastq.gz	2URNase I
2U_3_glnA	2U_3_glnA_R1.fastq.gz	2U_3_glnA_R2.fastq.gz	2URNase I
40U_1_16S	40U_1_16S_R1.fastq.gz	40U_1_16S_R2.fastq.gz	40URNase I
40U_1_BamoA	40U_1_BamoA_R1.fastq.gz	40U_1_BamoA_R2.fastq.gz	40URNase I
40U_1_glnA	40U_1_glnA_R1.fastq.gz	40U_1_glnA_R2.fastq.gz	40URNase I
40U_2_16S	40U_2_16S_R1.fastq.gz	40U_2_16S_R2.fastq.gz	40URNase I
40U_2_BamoA	40U_2_BamoA_R1.fastq.gz	40U_2_BamoA_R2.fastq.gz	40URNase I
40U_2_glnA	40U_2_glnA_R1.fastq.gz	40U_2_glnA_R2.fastq.gz	40URNase I
40U_3_16S	40U_3_16S_R1.fastq.gz	40U_3_16S_R2.fastq.gz	40URNase I
40U_3_BamoA	40U_3_BamoA_R1.fastq.gz	40U_3_BamoA_R2.fastq.gz	40URNase I
40U_3_glnA	40U_3_glnA_R1.fastq.gz	40U_3_glnA_R2.fastq.gz	40URNase I
NT_1_16S	NT_1_16S_R1.fastq.gz	NT_1_16S_R2.fastq.gz	NT (No Treatment)
NT_1_BamoA	NT_1_BamoA_R1.fastq.gz	NT_1_BamoA_R2.fastq.gz	NT (No Treatment)
NT_1_glnA	NT_1_glnA_R1.fastq.gz	NT_1_glnA_R2.fastq.gz	NT (No Treatment)
NT_2_16S	NT_2_16S_R1.fastq.gz	NT_2_16S_R2.fastq.gz	NT (No Treatment)
NT_2_BamoA	NT_2_BamoA_R1.fastq.gz	NT_2_BamoA_R2.fastq.gz	NT (No Treatment)
NT_2_glnA	NT_2_glnA_R1.fastq.gz	NT_2_glnA_R2.fastq.gz	NT (No Treatment)
NT_3_16S	NT_3_16S_R1.fastq.gz	NT_3_16S_R2.fastq.gz	NT (No Treatment)
NT_3_BamoA	NT_3_BamoA_R1.fastq.gz	NT_3_BamoA_R2.fastq.gz	NT (No Treatment)
NT_3_glnA	NT_3_glnA_R1.fastq.gz	NT_3_glnA_R2.fastq.gz	NT (No Treatment)
