# Supplementary material for: Differential ratio amplicons (R amp) for the evaluation of RNA integrity extracted from complex environmental samples
Source: Environ Microbiol. 2019 Feb 12;21(2):827–44. doi: 10.1111/1462-2920.14516 (PMC6392129; doi:10.1111/1462-2920.14516)
Supplement: Supplementary file 7 — Additional file 7 [file EMI-21-827-s007.txt]

exp	rep	time	ct_120	ct_170	ct_380	ct_amoa	ct_16s	RIN	Ramp_380_120	Ramp_380_170
Heat	1	0	28.31	27.23	28.68	24.62	17.37	7.2	0.944693572	0.813384813
Heat	1	10	28.55	27.91	30.06	24.76	17.63	4.1	0.765891473	0.696755994
Heat	1	45	28.75	28.15	32.69	29.22	18.62	2.1	0.3696	0.337226277
Heat	1	90	30.02	29.77	34.05	33.33	20.72	2.4	0.190763052	0.181644359
Heat	2	0	28.35	27.78	29.77	24.27	18.42	7.6	0.786466165	0.724376731
Heat	2	10	28.3	27.24	29.36	25.11	18.19	5	0.841791045	0.726804124
Heat	2	45	28.15	27.97	32.41	28.69	18.57	2	0.37810219	0.368421053
Heat	2	90	29.14	29.05	33.68	33.29	20.86	2.4	0.225255973	0.221848739
Heat	3	0	27.53	27.04	28.22	24.09	17.59	7.7	0.907630522	0.851758794
Heat	3	10	26.8	26.37	28.17	25.08	18.21	4.9	0.832926829	0.791425261
Heat	3	45	27.98	27.08	31.01	29.09	19.29	2	0.568376068	0.503787879
Heat	3	90	28.65	28.55	34.53	34.37	21.1	2.3	0.074015748	0.072868217
UV	1	0	28.405	27.35	29.25	24.62	17.37	7.2	0.871872631	0.751633987
UV	1	10	29.03	28.53	32.21	28.75	19.06	6.6	0.467336683	0.43122102
UV	1	45	29.17	29.23	34.39	31.55	19.46	7	0.104631218	0.105719237
UV	1	90	30.5	30.22	35	33.58	20.59	6.9	0	0
UV	2	0	28.025	27.435	29.59	24.27	18.42	7.6	0.77562724	0.715135492
UV	2	10	28.54	27.66	30.71	28.06	18.48	7.7	0.664086687	0.584468665
UV	2	45	29.97	29.59	34.33	32.81	18.9	7.4	0.133200795	0.123844732
UV	2	90	31.15	31.51	35	35.16	19.24	7	0	0
UV	3	0	27.4	26.52	28.145	24.09	17.59	7.7	0.901973684	0.808372642
UV	3	10	27.92	27.05	29.29	27.05	17.82	7.3	0.806497175	0.718238994
UV	3	45	28.41	27.61	32.15	33.59	19.87	7.1	0.432473445	0.385656292
UV	3	90	29.59	29.35	34.79	35.16	20.85	6.2	0.038817006	0.037168142
RNase	1	NT	26.38	25.59	28.05	26.41	20.14	7.1	0.806264501	0.738575983
RNase	1	0	27.56	26.89	29.15	26.89	18.27	7.4	0.786290323	0.721331689
RNase	1	2	28.43	26.94	29.29	27.18	19.62	5.7	0.869101979	0.708436725
RNase	1	10	29.36	28.34	31.11	29.04	19.64	2.6	0.689716312	0.584084084
RNase	1	20	29.28	28.68	31.99	30.86	21.1	2.4	0.526223776	0.476265823
RNase	1	40	30.04	29.12	32.82	32.1	20.5	2.5	0.439516129	0.370748299
RNase	2	NT	27.47	26.62	29.1	25.57	18.03	7.4	0.783532537	0.704057279
RNase	2	0	28.81	28.16	30.23	28.04	19.19	7.5	0.770597738	0.697368421
RNase	2	2	29.3	28.76	30.76	27.48	19.41	6.2	0.743859649	0.679487179
RNase	2	10	30.07	29.2	31.82	30.12	21.57	2.7	0.645030426	0.548275862
RNase	2	20	29.76	29.16	32.31	29.19	21.81	2.4	0.513358779	0.460616438
RNase	2	40	29.61	28.95	33.09	31.11	22.32	2.4	0.354359926	0.315702479
RNase	3	NT	27.3	26.74	28.84	24.03	18.86	6.9	0.8	0.745762712
RNase	3	0	28.21	27.16	28.74	24.79	19.31	7	0.921944035	0.798469388
RNase	3	2	28.45	27.34	29.59	25.66	19.64	6.2	0.825954198	0.706266319
RNase	3	10	29.34	28.97	32.2	28.55	20.57	2.1	0.494699647	0.464344942
RNase	3	20	29.13	28.43	31.51	27.65	20.88	2.5	0.594548552	0.531202435
RNase	3	40	32.29	31.03	34.55	32.18	23.88	2.5	0.166051661	0.113350126
F_T	1	0	28.87	28.08	29.42	25.32	18.63	6.9	0.910277325	0.806358382
F_T	1	1	29.19	28.28	29.97	25.25	19.1	7.2	0.865748709	0.748511905
F_T	1	3	28.68	28.75	29.27	24.98	18.65	6.8	0.90664557	0.9168
F_T	1	5	29.29	28.13	29.96	25.54	19.48	7	0.882661996	0.733624454
F_T	1	7	28.84	28.03	29.98	24.81	19.16	6.9	0.814935065	0.720229555
F_T	1	10	29.14	28.56	29.59	26.3	19.74	6.8	0.923208191	0.840062112
F_T	2	0	29.11	28.35	29.66	26	19.71	6.9	0.906621392	0.803007519
F_T	2	1	29.13	28.21	29.48	25.86	19.42	7	0.940374787	0.812960236
F_T	2	3	28.85	28.16	29.63	25.17	19.11	6.9	0.873170732	0.785087719
F_T	2	5	28.92	28.06	29.61	26.48	19.87	6.8	0.886513158	0.776657061
F_T	2	7	29.16	28.52	29.49	25.42	19.48	7	0.943493151	0.850308642
F_T	2	10	28.95	28.17	29.84	26.02	19.23	6.8	0.852892562	0.755490483
F_T	3	0	29.19	28.44	29.86	26.01	19.3	6.8	0.884681583	0.783536585
F_T	3	1	28.8	28.5	30.03	25.24	18.98	7	0.801612903	0.764615385
F_T	3	3	28.75	27.55	29.91	24.82	19.24	7	0.8144	0.683221477
F_T	3	5	28.86	28.03	29.86	24.95	18.78	6.9	0.83713355	0.737446198
F_T	3	7	28.96	28.35	30.29	24.87	19.08	6.7	0.779801325	0.708270677
F_T	3	10	28.64	28.08	30.27	25.11	19.14	6.7	0.743710692	0.683526012
